# Supplementary material for: Data on soil microbial carbon source utilization under different carbon input treatments in broadleaf and coniferous plantations
Source: Data Brief. 2019 Aug 28;26:104434. doi: 10.1016/j.dib.2019.104434 (PMC6737303; doi:10.1016/j.dib.2019.104434)
Supplement: Multimedia component 1 [file mmc1.zip]

Archive with 1 entries (1 files):
- Biolog data.xlsx
