# Supplementary material for: Data on soil microbial carbon source utilization under different carbon input treatments in broadleaf and coniferous plantations
Source: Data Brief. 2019 Aug 28;26:104434. doi: 10.1016/j.dib.2019.104434 (PMC6737303; doi:10.1016/j.dib.2019.104434)
Supplement: Multimedia component 1 [file mmc1.zip › Biolog data.xlsx]

## Sheet: Sheet1
			C substrate type		Carbohydrates	Carbohydrates	Amino acids	Miscellaneous	Carbohydrates	Carboxylic acids	Amino acids	Polymers	Carbohydrates	Carboxylic acids	Amino acids	Polymers	Carbohydrates	Carboxylic acids	Amino acids	Polymers	Carbohydrates	Carboxylic acids	Amino acids	Polymers	Carboxylic acids	Carboxylic acids	Amino acids	Carbohydrates	Carbohydrates	Carboxylic acids	Amines	Carbohydrates	Miscellaneous	Carboxylic acids	Amines
			C substrates	water	β-Methyl D-glucoside	D-galactonic acid γ-lactone	L-Arginine	Pyruvic Acid Methyl Ester	D-Xylose	D-galacturonic acid	L-Asparagine	Tween 40	i-Erythritol	2-Hydroxy Benzoic Acid	L-Phenylalanine	Tween 80	D-mannitol	4-hydroxy benzoic acid	L-Serine	α-Cyclodextrin	N-acetyl-D-glucosamine	γ-hydroxy butyric acid	L-Threonine	Glycogen	D-glucosaminic acid	Itaconic Acid	Glycyl-L-Glutamic Acid	D-Cellobisoe	Glucose-1-Phosphate	α-Ketobutyric Acid	Phenylethylamine	α-D-Lactose	D , L-α-Glycerol phosphate	D-Malic Acid	Putrescine
Incubation time (h)	Plantation	C input treatment	Plot Substrate number	A1	A2	A3	A4	B1	B2	B3	B4	C1	C2	C3	C4	D1	D2	D3	D4	E1	E2	E3	E4	F1	F2	F3	F4	G1	G2	G3	G4	H1	H2	H3	H4
0	PT1	NI	PT1NI	0.0194444	0.00322222	0.00677778	0	0.00288889	0.0706667	0.0314444	0.0154444	0.0261111	0.0156667	0.00577778	0.00322222	0.101778	0.00622222	0.00755556	0.0112222	0.0181111	0.00155556	0.00655556	0.0147778	0.00688889	0.00188889	0.00733333	0.00844444	0.00555556	0.0233333	0.0184444	0	0.0157778	0	0	0
0	PT1	NR	PT1NR	0.00422222	0.00111111	0	0.000888889	0	0.0483333	0	0	0	0	0	0.00177778	0.00377778	0	0.00411111	0	0.0196667	0.000777778	0	0	0.00955556	0	0.00477778	0	0.00144444	0.00677778	0.0158889	0	0	0	0	0
0	PT1	NL	PT1NL	0.00844444	0.00244444	0.0252222	0.00944444	0	0.063	0	0.00177778	0.0101111	0.0193333	0	0.0122222	0.00988889	0.0102222	0.0107778	0.00588889	0.0248889	0.000777778	0	0.00344444	0.00777778	0.0186667	0	0.00144444	0.0126667	0.0198889	0.00244444	0.00877778	0.00744444	0.00211111	0	0
0	PT1	N	PT1N	0.00722222	0	0	0	0.00577778	0.062	0	0.00244444	0.0393333	0.00677778	0	0.000444444	0.0295556	0	0.00311111	0.0185556	0.00377778	0.000444444	0	0	0	0.0297778	0.00277778	0.00277778	0	0.00688889	0.00211111	0	0	0.00211111	0	0
0	PT1	DL	PT1DL	0.00133333	0.002	0	0.001	0.001	0.0766667	0.0136667	0	0.07	0.00133333	0	0	0.0306667	0	0.006	0	0.00866667	0	0.001	0	0.0113333	0	0.0303333	0.007	0	0.009	0.012	0	0	0	0	0.00566667
0	QV1	NI	QV1NI	0.00355556	0.00655556	0.0155556	0.00444444	0	0.0586667	0.00688889	0.000777778	0.0541111	0.0116667	0.00988889	0.00277778	0.00888889	0	0.0122222	0.00622222	0.0206667	0.00111111	0.00122222	0.00211111	0.00855556	0.00388889	0.00377778	0.00388889	0.0762222	0.0113333	0.0106667	0.00777778	0.00955556	0	0.00255556	0
0	QV1	NR	QV1NR	0.0108889	0	0	0	0	0.0493333	0	0.00188889	0.0247778	0.0136667	0	0.00788889	0.0171111	0	0.0205556	0.0101111	0.00777778	0.0238889	0.00522222	0.00655556	0.00155556	0	0	0.00422222	0.00644444	0.00644444	0.00688889	0	0.00355556	0	0	0
0	QV1	NL	QV1NL	0.00311111	0.00255556	0.00122222	0.000888889	0	0.074	0	0.00822222	0.0214444	0.0148889	0.00355556	0.00122222	0.0514444	0.0102222	0.00155556	0.014	0.022	0	0.0394444	0	0.00988889	0.000222222	0	0.00222222	0.00455556	0.00488889	0.00911111	0	0.00155556	0	0.00222222	0.000888889
0	QV1	N	QV1N	0.00655556	0	0.000222222	0.00911111	0	0.0673333	0	0.00222222	0.036	0.00744444	0	0.00577778	0.0736667	0	0.000888889	0.0114444	0.0176667	0.00344444	0	0.00122222	0.000777778	0	0.00155556	0.00122222	0.00344444	0.00455556	0	0.00377778	0.0682222	0	0	0.00188889
0	QV1	DL	QV1DL	0.00633333	0.00266667	0.008	0.0186667	0.003	0.0666667	0.003	0.002	0.038	0.003	0	0.005	0.073	0.001	0.001	0.0226667	0.0226667	0.00166667	0	0.00466667	0.004	0	0.01	0.0163333	0.0116667	0.0156667	0.000666667	0.000666667	0.00266667	0.00766667	0	0.00166667
0	PT2	NI	PT2NI	0.00822222	0.00355556	0.00544444	0.00788889	0.00688889	0.0856667	0.000888889	0.0157778	0.0293333	0.0121111	0	0.00188889	0.048	0.0117778	0.0122222	0.0117778	0.0493333	0.00744444	0.00888889	0.00455556	0.0126667	0.00188889	0.00666667	0.00422222	0.0246667	0.00255556	0.0226667	0.00466667	0.0196667	0	0.00877778	0.008
0	PT2	NR	PT2NR	0.00677778	0	0.0273333	0.0112222	0.00788889	0.0816667	0.119222	0.00422222	0.012	0.0286667	0.00244444	0.00655556	0.0306667	0.0192222	0.00344444	0.0186667	0.027	0.0182222	0	0.00888889	0.0208889	0	0.0142222	0.00511111	0.0256667	0.015	0.022	0.0135556	0.00211111	0	0.00444444	0.000111111
0	PT2	NL	PT2NL	0.00211111	0.00744444	0.0131111	0.00555556	0.000555556	0.0706667	0.0121111	0	0.0311111	0.00377778	0	0.00577778	0.0254444	0	0.00655556	0.00588889	0.00322222	0.0104444	0.000888889	0	0.00288889	0	0	0	0.00288889	0.00577778	0	0	0	0.00355556	0	0
0	PT2	N	PT2N	0.00588889	0	0.000444444	0	0	0.0436667	0	0	0	0	0	0	0.0523333	0	0.0201111	0.000444444	0.000111111	0	0	0	0	0	0.000111111	0	0	0	0	0	0.00144444	0	0	0
0	PT2	DL	PT2DL	0.00577778	0	0.00477778	0.00511111	0.00255556	0.0633333	0	0.00377778	0.0415556	0.0265556	0	0.00577778	0.0376667	0	0	0.000444444	0.000444444	0	0	0	0.00344444	0	0	0.000111111	0.00477778	0	0	0	0.000777778	0	0	0
0	QV2	NI	QV2NI	0.00133333	0	0.00433333	0.006	0	0.048	0	0.006	0.0323333	0.000333333	0.001	0.00266667	0.1	0.000333333	0	0.00533333	0.00933333	0.000333333	0.00133333	0.002	0.00566667	0	0	0.00166667	0.005	0.00166667	0.001	0	0.001	0	0	0
0	QV2	NR	QV2NR	0.000888889	0.00288889	0.0206667	0.00344444	0	0.057	0	0.00988889	0.0196667	0.00922222	0.00244444	0.000777778	0.051	0	0.000111111	0.0142222	0.0133333	0.00488889	0	0.00155556	0.008	0	0.000777778	0	0.015	0.00277778	0.00455556	0.00744444	0.00522222	0	0.00177778	0.00177778
0	QV2	NL	QV2NL	0.00488889	0.000111111	0.00177778	0.000777778	0.00277778	0.063	0	0.00211111	0.0453333	0	0	0	0.0435556	0	0	0.00711111	0.00388889	0.00577778	0	0	0	0	0.0672222	0	0	0	0	0	0.00511111	0.00411111	0	0.0201111
0	QV2	N	QV2N	0.00233333	0.00866667	0.0753333	0.003	0.00266667	0.0683333	0.002	0.003	0.0523333	0.00433333	0.002	0.00166667	0.127667	0	0.00333333	0.00433333	0.00633333	0	0	0.00666667	0.003	0.00266667	0	0.002	0.0183333	0.00166667	0.00333333	0.006	0.0133333	0.0243333	0.003	0
0	QV2	DL	QV2DL	0.00433333	0.00333333	0.01	0.01	0	0.0843333	0.002	0.011	0.0613333	0.018	0.0133333	0.00566667	0.0293333	0.00466667	0.00633333	0.0256667	0.0116667	0.012	0	0.00233333	0.00933333	0.016	0.00333333	0.002	0.0113333	0.0286667	0.011	0.004	0.0106667	0.00366667	0	0
0	PT3	NI	PT3NI	0.00266667	0	0	0	0	0.0783333	0	0	0.028	0.001	0.00266667	0.000666667	0.00933333	0	0	0	0.007	0	0	0	0	0.000666667	0.00433333	0	0.005	0.004	0.008	0	0.00533333	0	0.000666667	0
0	PT3	NR	PT3NR	0.004	0.004	0.016	0.009	0.00666667	0.0756667	0.00533333	0.002	0.0526667	0.0106667	0.00933333	0.000666667	0.0556667	0	0.005	0.039	0.0273333	0.003	0	0.00866667	0.0113333	0	0.00633333	0.0936667	0.047	0.00533333	0.0106667	0.00566667	0.008	0	0	0
0	PT3	NL	PT3NL	0.0146667	0	0.00966667	0	0	0.056	0	0	0.0986667	0.011	0	0	0.0236667	0.004	0	0.004	0.0353333	0.0413333	0	0	0.001	0	0.119	0.0113333	0.004	0	0.009	0	0	0	0.009	0
0	PT3	N	PT3N	0.00311111	0.00577778	0.00722222	0.00444444	0.0101111	0.056	0.00255556	0.00688889	0.034	0.0136667	0	0.0114444	0.0213333	0.00588889	0.00222222	0.00766667	0.0273333	0	0.00144444	0.00811111	0.00422222	0	0.00811111	0.00255556	0.009	0.00411111	0.00222222	0.00188889	0.00577778	0.00122222	0.000888889	0.00555556
0	PT3	DL	PT3DL	0.00533333	0.00366667	0.00133333	0.004	0.0133333	0.065	0.00633333	0.00333333	0.028	0.01	0.003	0.00233333	0.0566667	0	0.000333333	0.017	0.0206667	0.00166667	0	0.00366667	0.00633333	0	0.0106667	0.008	0.00733333	0.002	0	0	0.004	0	0	0
0	QV3	NI	QV3NI	0.00422222	0.00155556	0.00433333	0.00122222	0.00611111	0.0766667	0.00711111	0.0131111	0.0666667	0.00944444	0	0.00222222	0.02	0.00211111	0.00255556	0.000555556	0.0401111	0.00177778	0.0166667	0.00244444	0.0114444	0.00122222	0.011	0.000222222	0.00588889	0.00255556	0.00677778	0.00588889	0.00255556	0.00155556	0.00888889	0
0	QV3	NR	QV3NR	0.004	0.0283333	0.001	0	0.00266667	0.0533333	0.003	0	0.038	0.0166667	0	0.000666667	0.0416667	0	0	0.00233333	0.005	0	0	0.001	0.009	0.00233333	0.052	0	0.00633333	0.00533333	0	0	0.00333333	0.00133333	0	0
0	QV3	NL	QV3NL	0.004	0	0.013	0.00266667	0.001	0.0413333	0.00433333	0.00466667	0.0513333	0.00266667	0	0.002	0.0503333	0.012	0.000333333	0	0.001	0	0	0	0.005	0	0	0	0.024	0	0.0296667	0.002	0.006	0	0	0
0	QV3	N	QV3N	0.00933333	0	0.00266667	0.00233333	0.00166667	0.0366667	0.00333333	0.0313333	0.0373333	0.00366667	0	0	0.086	0	0	0.000666667	0.00333333	0.00366667	0	0	0	0	0.00133333	0	0.00366667	0	0	0	0.026	0	0	0
0	QV3	DL	QV3DL	0.00355556	0	0.0101111	0.00355556	0.00322222	0.068	0.00355556	0.00611111	0.095	0.0106667	0.00422222	0.00411111	0.0576667	0.00611111	0.00277778	0.0101111	0.0227778	0.0163333	0.000555556	0	0.00688889	0.000888889	0	0	0.022	0	0.00444444	0	0.00544444	0.00155556	0	0
0	PT4	NI	PT4NI	0.0144444	0.00511111	0.00322222	0.000444444	0.00177778	0.0352222	0.00177778	0.00144444	0.0498889	0.0135556	0	0.00411111	0.0312222	0	0	0.00722222	0.0798889	0.00211111	0.0122222	0	0.00788889	0.00388889	0.00111111	0.0197778	0.000444444	0.00211111	0.000444444	0	0.00144444	0	0	0.00177778
0	PT4	NR	PT4NR	0.00311111	0.0118889	0.0107778	0.0142222	0	0.0583333	0.0177778	0.00611111	0.0257778	0.0117778	0.00455556	0.0141111	0.047	0	0.00288889	0.0304444	0.0187778	0.0155556	0	0	0.000555556	0	0	0	0.00422222	0.00277778	0	0.0211111	0.0117778	0	0.0158889	0.012
0	PT4	NL	PT4NL	0.00288889	0.00277778	0.0258889	0.00422222	0.00511111	0.0803333	0.111444	0.0202222	0.0388889	0.00344444	0	0.00777778	0.033	0	0.00722222	0.00444444	0.0488889	0.0155556	0.00211111	0.00555556	0.000111111	0.000111111	0.00511111	0.000555556	0.00711111	0.016	0.00855556	0.00144444	0.00744444	0	0	0
0	PT4	N	PT4N	0.00911111	0.00611111	0.00311111	0.0141111	0	0.063	0.00477778	0	0.126	0.012	0.00777778	0.00888889	0.0353333	0.00411111	0	0.00855556	0.0152222	0.00911111	0	0.00911111	0.00577778	0.0104444	0.00911111	0.00511111	0.00355556	0	0.00144444	0	0.00144444	0	0	0
0	PT4	DL	PT4DL	0.00288889	0.00911111	0.00588889	0.00522222	0.000444444	0.058	0.00755556	0.00388889	0.0876667	0.0176667	0	0.0122222	0.0596667	0.00677778	0.00644444	0	0.034	0.00188889	0	0.00355556	0.00988889	0	0.00655556	0.00944444	0.0243333	0.00688889	0.00422222	0.00277778	0	0.000111111	0.00244444	0.00822222
0	QV4	NI	QV4NI	0.0108889	0.00277778	0.0112222	0	0.0101111	0.0676667	0.00477778	0.00455556	0.0616667	0.0165556	0	0	0.0248889	0	0	0.00188889	0.0102222	0	0	0.00444444	0	0	0	0.00111111	0	0	0	0	0.00844444	0	0	0
0	QV4	NR	QV4NR	0.00944444	0	0.0103333	0.00244444	0	0.0626667	0.0197778	0.00222222	0.0516667	0.00255556	0	0.00322222	0.133	0	0.00211111	0.00688889	0.00877778	0	0	0	0.00188889	0	0	0	0.00877778	0.000555556	0.0112222	0	0.00388889	0	0	0.00255556
0	QV4	NL	QV4NL	0.00233333	0.002	0.088	0.00633333	0.00133333	0.0603333	0.00933333	0.0503333	0.061	0.00366667	0.00566667	0.00566667	0.049	0.0276667	0.006	0.00733333	0.014	0.00233333	0.00966667	0.007	0.00466667	0	0.001	0.00233333	0.0103333	0.000333333	0.002	0.00366667	0.00833333	0	0.0673333	0
0	QV4	N	QV4N	0.00722222	0	0	0.00122222	0.00222222	0.041	0	0.0822222	0.0986667	0.0206667	0	0.000222222	0.0356667	0.0171111	0	0.00877778	0.0236667	0.00388889	0	0.00255556	0.00622222	0.00311111	0	0.0128889	0.00866667	0.0144444	0	0.000888889	0.00933333	0.0245556	0.000222222	0
0	QV4	DL	QV4DL	0.00511111	0.00888889	0.0163333	0.0102222	0.00411111	0.0756667	0.00466667	0.0132222	0.0633333	0.0102222	0.000444444	0.00211111	0.0816667	0.0184444	0.00422222	0.0197778	0.0186667	0.00177778	0.011	0.000444444	0.000111111	0.000444444	0	0.00211111	0.00855556	0	0.000444444	0	0.00177778	0	0	0
0	PT5	NI	PT5NI	0.00466667	0.000666667	0	0	0	0.037	0.006	0.00166667	0.0283333	0.003	0	0	0.007	0	0	0.005	0	0.003	0.0156667	0	0	0	0	0	0	0.000333333	0	0.00166667	0	0	0	0.002
0	PT5	NR	PT5NR	0.0126667	0.00433333	0.02	0.0123333	0.00866667	0.059	0.011	0.014	0.0466667	0.0256667	0.000333333	0.0113333	0.0236667	0.00633333	0.00233333	0.009	0.0313333	0.002	0	0.00366667	0.00933333	0	0.00166667	0.00233333	0.0263333	0.0143333	0.0146667	0.012	0.0263333	0.001	0.003	0.00333333
0	PT5	NL	PT5NL	0.00522222	0.00255556	0.00444444	0	0	0.0363333	0.00788889	0.00422222	0.0354444	0.009	0	0	0.0111111	0.00222222	0	0	0.0143333	0.00677778	0.000555556	0	0.00811111	0.0144444	0.00766667	0.000555556	0.00833333	0.0223333	0.00188889	0.000222222	0.00577778	0.00511111	0	0
0	PT5	N	PT5N	0.00577778	0	0	0.00188889	0	0.0503333	0.0112222	0.00222222	0.0511111	0.00388889	0	0	0.0341111	0.000888889	0	0	0.0133333	0.00722222	0	0	0.00488889	0	0	0.000222222	0.00155556	0.000555556	0.0108889	0	0	0.00388889	0	0
0	PT5	DL	PT5DL	0.006	0.00266667	0.0276667	0.01	0	0.072	0.0163333	0.00533333	0.0563333	0.00666667	0.000666667	0.00566667	0.063	0.00266667	0.007	0.00733333	0.00566667	0	0	0.00333333	0	0	0	0.003	0.009	0.00866667	0.00666667	0	0.001	0	0.001	0.00133333
0	QV5	NI	QV5NI	0.00622222	0	0	0	0.00344444	0.0573333	0.00311111	0	0.00733333	0.00566667	0	0	0.00511111	0	0	0	0.0304444	0.00455556	0.357111	0	0.00711111	0	0	0	0.00477778	0.00111111	0	0	0.00111111	0.000777778	0	0
0	QV5	NR	QV5NR	0.00255556	0.00355556	0.00933333	0.00311111	0.00622222	0.105667	0.00822222	0.00722222	0.122	0.0216667	0.00722222	0.00288889	0.0233333	0.000777778	0.00333333	0	0.0215556	0.00622222	0.00277778	0.00211111	0.00488889	0.00455556	0.009	0.00111111	0.00588889	0.00422222	0.0113333	0.00622222	0.00555556	0.000777778	0.00611111	0.00122222
0	QV5	NL	QV5NL	0.00488889	0.00377778	0.00188889	0.000777778	0.00788889	0.0633333	0.0828889	0.000777778	0.0296667	0.0155556	0	0.00544444	0.0333333	0.00611111	0	0	0.00955556	0.00588889	0	0	0.000777778	0	0.000111111	0	0.00777778	0.00311111	0.00177778	0	0.00211111	0	0	0.00211111
0	QV5	N	QV5N	0.00611111	0.0297778	0.00555556	0	0	0.045	0	0.0495556	0.0763333	0.00222222	0	0.000111111	0.000444444	0	0	0	0.00255556	0	0	0.00877778	0	0	0	0	0	0	0	0	0.0227778	0	0	0
0	QV5	DL	QV5DL	0.00588889	0.000444444	0.00177778	0	0.0112222	0.0596667	0.0158889	0	0.0788889	0.00588889	0.00288889	0.00988889	0.027	0.00411111	0.00177778	0.0102222	0.0132222	0	0	0.00211111	0.00311111	0	0	0	0.00277778	0	0	0	0.00344444	0.00544444	0	0
12	PT1	NI	PT1NI	0.019	0.003	0.00633333	0	0.0103333	0.068	0.032	0.018	0.0276667	0.0176667	0.0103333	0.00666667	0.103667	0.00666667	0.008	0.012	0.0166667	0.003	0.299	0.016	0.00533333	0.00266667	0.00933333	0.00133333	0.006	0.0256667	0.0203333	0	0.017	0	0.00133333	0
12	PT1	NR	PT1NR	0.00388889	0.000111111	0	0.000111111	0	0.048	0	0	0.0157778	0	0	0.000777778	0	0	0.00344444	0	0.0166667	0.000111111	0	0	0.00455556	0	0.00522222	0	0.000444444	0.00544444	0.0135556	0	0	0	0	0.000444444
12	PT1	NL	PT1NL	0.00722222	0.000888889	0.00577778	0.00788889	0	0.0583333	0	0.00255556	0.0184444	0.0503333	0.00355556	0.021	0.0376667	0.071	0.0351111	0.0397778	0.039	0.0293333	0.00288889	0.0121111	0.00622222	0.0276667	0.0144444	0.0248889	0.00933333	0.0181111	0.00511111	0.00955556	0.00588889	0.00255556	0	0
12	PT1	N	PT1N	0.01	0	0	0	0.004	0.0653333	0	0	0.038	0.005	0	0.00133333	0.027	0	0.00666667	0.0316667	0.018	0	0	0.00833333	0.00533333	0	0	0.00433333	0	0.002	0	0	0	0	0	0
12	PT1	DL	PT1DL	0.00111111	0.000222222	0	0	0.00122222	0.0673333	0.0142222	0	0.0852222	0.00155556	0	0	0.0334444	0	0.00222222	0	0.00577778	0	0	0	0.00911111	0	0.027	0.00555556	0	0.00788889	0.00888889	0	0	0	0	0.00355556
12	QV1	NI	QV1NI	0.00344444	0.00577778	0.0154444	0.00422222	0	0.0526667	0.00677778	0.000888889	0.00244444	0.009	0.0101111	0.00488889	0.00877778	0	0.0121111	0.00255556	0.0173333	0.000888889	0.00377778	0.00188889	0.00811111	0.00255556	0.00388889	0.00388889	0.00688889	0.0104444	0.00966667	0	0.00944444	0	0.00177778	0.000555556
12	QV1	NR	QV1NR	0.00311111	0.00211111	0.00388889	0.00211111	0.00211111	0.055	0	0.00544444	0.0556667	0.025	0.00355556	0.00411111	0.03	0.000777778	0.000555556	0.0168889	0.016	0.00833333	0.00944444	0.0101111	0.00888889	0.000444444	0.00722222	0.00988889	0.016	0.0163333	0.017	0.00688889	0.00711111	0.00155556	0	0.000888889
12	QV1	NL	QV1NL	0.00311111	0.00188889	0.00122222	0.000555556	0.000222222	0.0683333	0	0.00422222	0.0328889	0.0145556	0.00388889	0.00122222	0.0521111	0	0.00155556	0.0153333	0.0183333	0	0.0444444	0	0.00955556	0.000888889	0	0.00788889	0.00422222	0.00455556	0.00911111	0.000888889	0.000888889	0	0.00255556	0.000888889
12	QV1	N	QV1N	0.00622222	0	0	0.00822222	0	0.0616667	0	0.00355556	0.0723333	0.00711111	0.00122222	0.00677778	0.0826667	0	0.00255556	0.0124444	0.0143333	0.0114444	0	0.000222222	0.00222222	0.000555556	0.00622222	0.00455556	0.00344444	0.00322222	0	0.00244444	0.0515556	0	0	0.00255556
12	QV1	DL	QV1DL	0.007	0.00466667	0.00933333	0.0196667	0.00533333	0.0616667	0.00366667	0.003	0.0893333	0.002	0	0.004	0.0783333	0.000333333	0.000333333	0.02	0.019	0.00166667	0	0.00166667	0.002	0.000333333	0.00866667	0.0226667	0.00533333	0.002	0	0	0.00166667	0	0	0.00333333
12	PT2	NI	PT2NI	0.00877778	0.00244444	0.00455556	0.00677778	0.00777778	0.0876667	0.000111111	0.0138889	0.0233333	0.0166667	0	0.00177778	0.0483333	0.0118889	0.00644444	0.0105556	0.04	0.01	0.0431111	0.00377778	0.0123333	0.00211111	0.00622222	0.00411111	0.024	0.00177778	0.0213333	0.00388889	0.0176667	0	0.00866667	0.007
12	PT2	NR	PT2NR	0.00722222	0.000555556	0.00911111	0.00944444	0.00855556	0.074	0.0392222	0.00388889	0.0193333	0.0276667	0.00288889	0.00644444	0.04	0.038	0.00288889	0.0176667	0.022	0.00155556	0	0.00911111	0.0201111	0	0.0154444	0.00455556	0.0226667	0.0126667	0.0206667	0.0131111	0.00155556	0.000222222	0.00388889	0.00122222
12	PT2	NL	PT2NL	0.00155556	0.00622222	0.0108889	0.00411111	0.000777778	0.065	0.0105556	0	0.0212222	0.00255556	0	0.00422222	0.0212222	0	0.00577778	0.00477778	0.00322222	0.00977778	0.00177778	0	0.00144444	0	0	0	0.00177778	0.00388889	0	0	0	0.00211111	0	0
12	PT2	N	PT2N	0.00533333	0	0.000333333	0	0	0.0383333	0	0	0	0	0	0	0.061	0.014	0	0.000333333	0	0	0	0	0	0	0	0	0	0	0	0	0.001	0	0	0
12	PT2	DL	PT2DL	0.00577778	0.000444444	0.00477778	0.00444444	0.00255556	0.057	0	0.00588889	0.0522222	0.000777778	0.000111111	0.00644444	0.0486667	0	0	0.000777778	0.000444444	0	0	0	0.00277778	0	0	0.0107778	0.00444444	0	0	0	0.00144444	0	0	0
12	QV2	NI	QV2NI	0.00133333	0	0.004	0.00633333	0	0.041	0	0.00533333	0.0243333	0.000333333	0.001	0.003	0.102	0.000333333	0	0.00566667	0.00466667	0.000333333	0.00133333	0	0.00533333	0	0	0.00133333	0.004	0	0.001	0	0.000666667	0	0	0
12	QV2	NR	QV2NR	0.000888889	0.00188889	0.00388889	0.00277778	0	0.0516667	0.000444444	0.0102222	0.0163333	0.00822222	0.00244444	0.000777778	0.0586667	0.000111111	0.000444444	0.0142222	0.009	0.00488889	0.000444444	0.000777778	0.0106667	0	0.00111111	0	0.014	0.00177778	0.00522222	0.00411111	0.00388889	0	0.000444444	0.00177778
12	QV2	NL	QV2NL	0.00488889	0	0.00111111	0	0.00277778	0.0583333	0	0.00177778	0.0623333	0	0	0	0.0463333	0	0	0.00844444	0.000777778	0.0235556	0	0	0	0	0.0812222	0	0	0	0	0	0.00377778	0.00611111	0	0.0387778
12	QV2	N	QV2N	0.00277778	0.00711111	0.0112222	0.00211111	0.00244444	0.0503333	0.00177778	0.00244444	0.0363333	0.00311111	0.00177778	0.00177778	0.136333	0.000444444	0.00277778	0.00322222	0.00733333	0	0	0.0165556	0.00377778	0.00255556	0	0.00144444	0.0183333	0.00111111	0.003	0.00544444	0.012	0.032	0.00177778	0
12	QV2	DL	QV2DL	0.00433333	0.00366667	0.01	0.009	0	0.0803333	0.002	0.011	0.0696667	0.0176667	0.0123333	0.00566667	0.0266667	0.004	0.00633333	0.026	0.0103333	0.0153333	0	0.000666667	0.009	0.016	0.004	0.002	0.0103333	0.029	0.00966667	0.004	0.028	0.00366667	0	0
12	PT3	NI	PT3NI	0.00277778	0	0	0	0	0.0713333	0	0	0.068	0.000444444	0.00311111	0.00111111	0.0217778	0	0	0	0.00144444	0	0	0	0	0	0.00422222	0	0.00211111	0.00277778	0.005	0	0.00477778	0	0	0
12	PT3	NR	PT3NR	0.00388889	0.00322222	0.0154444	0.00755556	0.00788889	0.069	0.00644444	0.00222222	0.0393333	0.00966667	0.00777778	0.00122222	0.0586667	0	0.00522222	0.0343333	0.0127778	0.00477778	0	0.00677778	0.0102222	0	0.00722222	0	0.00744444	0.00455556	0.0102222	0.00322222	0.00755556	0.000222222	0	0
12	PT3	NL	PT3NL	0.0108889	0.00155556	0.0108889	0	0	0.0553333	0	0	0.0811111	0.014	0	0	0.052	0.0132222	0.000555556	0.00322222	0.0157778	0.0772222	0	0	0.00288889	0	0.0174444	0.0215556	0.00611111	0.00411111	0.00855556	0.00155556	0	0	0.00822222	0
12	PT3	N	PT3N	0.00377778	0.00288889	0.00555556	0.00188889	0.00811111	0.0466667	0.00155556	0.00555556	0.0536667	0.00711111	0	0.00944444	0.018	0.00488889	0.00122222	0.00733333	0.0127778	0	0	0.00522222	0.00288889	0	0.00477778	0.00155556	0.00444444	0.00255556	0.00122222	0.00122222	0.00244444	0	0	0.00188889
12	PT3	DL	PT3DL	0.00255556	0.00522222	0.00277778	0.00422222	0.0165556	0.061	0.00988889	0.00444444	0.0523333	0.00777778	0.00522222	0.00388889	0.0673333	0	0.00455556	0.0161111	0.0156667	0.000888889	0	0.00411111	0.00544444	0	0.0101111	0.00755556	0.00766667	0.00277778	0.000444444	0.000111111	0.00444444	0	0	0
12	QV3	NI	QV3NI	0.00466667	0.00166667	0.00233333	0	0.007	0.0756667	0.008	0.0123333	0.084	0.01	0	0.00666667	0.022	0.00166667	0.003	0.000666667	0.0296667	0.00166667	0.0963333	0.00333333	0.0106667	0.00166667	0.0126667	0.00133333	0.006	0.003	0.00766667	0.0123333	0.00166667	0.00133333	0.0116667	0
12	QV3	NR	QV3NR	0.00322222	0.026	0.000777778	0	0.00455556	0.0593333	0.00877778	0	0.0968889	0.0398889	0.00833333	0.0275556	0.0676667	0.00444444	0.0132222	0.0232222	0.0186667	0.00888889	0.0153333	0.0322222	0.0256667	0.024	0.0553333	0.00655556	0.025	0.0173333	0.019	0.00922222	0.00177778	0.00111111	0	0
12	QV3	NL	QV3NL	0.004	0	0.013	0.00166667	0.00733333	0.048	0.0123333	0.0173333	0.0616667	0.029	0.0393333	0.0293333	0.077	0.0676667	0.0363333	0.0303333	0.0306667	0.0173333	0.0486667	0.025	0.0153333	0.0156667	0.0343333	0.0103333	0.0316667	0.014	0.0276667	0.0186667	0.00433333	0	0.000333333	0
12	QV3	N	QV3N	0.0151111	0	0.000111111	0	0	0.0266667	0.00111111	0.000444444	0.0562222	0.0135556	0	0.00111111	0.0876667	0.00188889	0.00588889	0.00811111	0.011	0.0105556	0.0114444	0.00177778	0.00555556	0.00744444	0.0125556	0.00477778	0.00544444	0.000111111	0.00211111	0.00144444	0	0	0	0
12	QV3	DL	QV3DL	0.00377778	0	0.0102222	0.00311111	0.00344444	0.063	0.00344444	0.00733333	0.108333	0.01	0.00444444	0.00555556	0.0666667	0.00688889	0.00222222	0.00922222	0.0152222	0.00788889	0.000444444	0	0.00711111	0.00111111	0	0	0.019	0	0.00222222	0	0.00555556	0.00111111	0	0
12	PT4	NI	PT4NI	0.0108889	0.00555556	0.00366667	0.000222222	0.000555556	0.0334444	0.00444444	0.00188889	0.07	0.0151111	0	0.00422222	0.0261111	0	0	0.00744444	0.0208889	0.000555556	0.00644444	0	0.00644444	0.000888889	0.00122222	0	0	0.0132222	0.00177778	0	0	0	0	0.000555556
12	PT4	NR	PT4NR	0.00144444	0.0101111	0.00277778	0.0124444	0	0.0486667	0.0255556	0.00555556	0.0358889	0.0118889	0.00722222	0.0151111	0.0415556	0	0.00177778	0.0222222	0.007	0	0	0	0.000111111	0	0	0	0	0.00311111	0	0.00688889	0.00555556	0	0.0172222	0.00455556
12	PT4	NL	PT4NL	0.00255556	0.00244444	0.0252222	0.00222222	0.00577778	0.0683333	0	0	0.155333	0	0.007	0.00677778	0.041	0	0.00444444	0.000111111	0.00788889	0	0.00611111	0.000111111	0	0.000444444	0	0.000444444	0.00244444	0.00922222	0.0128889	0.00455556	0.00411111	0.00277778	0	0
12	PT4	N	PT4N	0.0104444	0.00111111	0.00111111	0.00977778	0.000444444	0.0556667	0.00177778	0.000111111	0.150222	0.00744444	0.00311111	0.00777778	0.0278889	0	0	0	0.00111111	0	0.00111111	0.000777778	0.000111111	0	0.000111111	0	0	0	0	0	0	0.00211111	0	0
12	PT4	DL	PT4DL	0.00166667	0.009	0.009	0.005	0.002	0.0536667	0.013	0.00266667	0.0573333	0.0116667	0.001	0.013	0.0653333	0.007	0.005	0	0.0136667	0.000333333	0	0	0.00833333	0	0.002	0.000666667	0.013	0.00533333	0.005	0	0	0	0.00233333	0.00833333
12	QV4	NI	QV4NI	0.00944444	0.00822222	0.00877778	0	0.00922222	0.0653333	0.00522222	0.00611111	0.125333	0.0177778	0	0.000888889	0.0287778	0	0	0.00444444	0.00911111	0	0	0.00588889	0	0	0	0.00288889	0	0	0	0.000555556	0.00888889	0	0	0
12	QV4	NR	QV4NR	0.00888889	0	0.011	0.00222222	0.00111111	0.062	0.0185556	0.00377778	0.0838889	0.00311111	0	0.00277778	0.138333	0	0.00388889	0.00744444	0.00733333	0	0	0	0.00144444	0	0.00111111	0	0.00988889	0.000888889	0.0107778	0.000777778	0.00411111	0	0	0
12	QV4	NL	QV4NL	0.00166667	0.000666667	0.00733333	0.00533333	0.00233333	0.0563333	0.00933333	0.00966667	0.0853333	0.003	0.00666667	0.006	0.0583333	0.008	0.00666667	0.00633333	0.0103333	0.00233333	0.011	0.00633333	0.00433333	0	0.000333333	0.00233333	0.00933333	0.000333333	0.00233333	0.00433333	0.00633333	0	0.000333333	0
12	QV4	N	QV4N	0.002	0	0.00133333	0	0.00466667	0.0433333	0	0	0.0966667	0.0153333	0.00166667	0.002	0.035	0.00266667	0	0.00633333	0.0166667	0	0	0.00166667	0.00566667	0.00233333	0	0.00466667	0.00666667	0.0116667	0.007	0	0.00833333	0.0433333	0.00366667	0
12	QV4	DL	QV4DL	0.00533333	0.00833333	0.0153333	0.0106667	0.00366667	0.0713333	0.00466667	0.013	0.0896667	0.009	0.000666667	0.00266667	0.087	0.009	0.00333333	0.02	0.013	0.00166667	0.0106667	0	0	0.000666667	0	0.001	0.007	0	0.000333333	0	0.00166667	0	0	0
12	PT5	NI	PT5NI	0.00477778	0	0	0	0	0.024	0.00522222	0.00288889	0.0207778	0.00322222	0	0	0.00711111	0	0	0.00555556	0	0.00322222	0.0112222	0	0	0	0	0	0	0	0	0.00155556	0	0	0	0.00122222
12	PT5	NR	PT5NR	0.0123333	0.00433333	0.02	0.0116667	0.009	0.0593333	0.0143333	0.015	0.0696667	0.0253333	0.00233333	0.0126667	0.027	0.00633333	0.00233333	0.004	0.024	0.00266667	0	0.00366667	0.00933333	0	0.003	0.00333333	0.023	0.014	0.0166667	0.013	0.0253333	0.00133333	0.004	0.00433333
12	PT5	NL	PT5NL	0.00477778	0.00322222	0.00388889	0	0	0.0363333	0.00711111	0.00477778	0.0205556	0.0146667	0	0	0.0118889	0.00244444	0	0	0.0114444	0.0112222	0.00177778	0	0.00755556	0.0185556	0.00144444	0	0.00755556	0.0216667	0.00177778	0	0.00477778	0.00555556	0	0
12	PT5	N	PT5N	0.00566667	0	0	0.000666667	0	0.0443333	0.00866667	0.000333333	0.058	0.00266667	0	0	0.0346667	0.000333333	0	0	0.00466667	0.00366667	0	0	0.00133333	0	0	0	0.000666667	0	0	0	0	0.001	0	0
12	PT5	DL	PT5DL	0.00577778	0.00211111	0.00855556	0.00788889	0	0.064	0.0105556	0.00155556	0.0536667	0.00488889	0.00277778	0.00377778	0.0846667	0.00111111	0.00611111	0.00444444	0.00344444	0	0.000777778	0.00144444	0	0	0	0.00244444	0.00244444	0.00688889	0.00577778	0	0.000111111	0	0.000777778	0.000444444
12	QV5	NI	QV5NI	0.0153333	0	0	0	0	0.042	0	0	0.017	0	0	0	0.00266667	0	0	0	0.008	0	0.401333	0	0.00266667	0	0	0	0	0	0	0	0	0	0	0
12	QV5	NR	QV5NR	0.00233333	0.00233333	0.0103333	0.00266667	0.00566667	0.0953333	0.00733333	0.00666667	0.131	0.0206667	0.006	0.00266667	0.0226667	0.001	0.00366667	0.00233333	0.0253333	0.00466667	0.00266667	0.00166667	0.005	0.002	0.00833333	0.005	0.00533333	0.00533333	0.00933333	0.00733333	0.00566667	0.000666667	0.00566667	0.00133333
12	QV5	NL	QV5NL	0.00511111	0.000222222	0.00111111	0.000222222	0.00866667	0.06	0.0131111	0.00166667	0.055	0.0134444	0	0.00588889	0.0323333	0.00255556	0	0.00122222	0.00444444	0	0	0	0.000555556	0	0	0	0	0.00122222	0	0	0.000555556	0	0	0.00155556
12	QV5	N	QV5N	0.00988889	0.00255556	0.00122222	0	0	0.0273333	0	0	0.0747778	0	0	0	0	0	0	0	0	0	0	0.00422222	0	0	0	0	0	0	0	0	0	0	0	0
12	QV5	DL	QV5DL	0.006	0.000666667	0.001	0	0.0123333	0.0506667	0.0193333	0	0.121667	0.007	0.00166667	0.00966667	0.0663333	0.004	0.002	0.00933333	0.007	0	0	0	0.00566667	0	0	0.000333333	0	0	0	0	0.00333333	0.00533333	0	0
24	PT1	NI	PT1NI	0.0194444	0.00444444	0.00877778	0	0.0176667	0.0536667	0.0287778	0.0177778	0.0174444	0.0164444	0.00111111	0.00411111	0.107778	0.0127778	0.00588889	0.0151111	0.0144444	0.00711111	0.00811111	0.00777778	0.0125556	0.00477778	0.00766667	0.00122222	0.00844444	0.028	0.0131111	0	0.0211111	0.00911111	0.000222222	0
24	PT1	NR	PT1NR	0.00411111	0.000888889	0	0	0	0.032	0	0	0.0128889	0	0	0	0	0	0	0	0.0101111	0.00911111	0	0	0.02	0	0.00288889	0	0	0.00488889	0.00322222	0	0	0.00377778	0	0
24	PT1	NL	PT1NL	0.00666667	0	0.00366667	0.00366667	0.00433333	0.0353333	0	0.00233333	0.00266667	0.0133333	0	0.00433333	0.012	0.00933333	0.006	0.00966667	0.0103333	0.00133333	0	0	0.0183333	0.0136667	0.00633333	0	0.00633333	0.0143333	0.005	0.003	0.004	0.004	0	0
24	PT1	N	PT1N	0.01	0	0.004	0	0.0393333	0.0416667	0	0.028	0.04	0.004	0	0	0.0443333	0	0	0.0736667	0	0.0356667	0	0	0.007	0	0.000333333	0.00133333	0.00333333	0.00333333	0	0	0	0.004	0	0.00266667
24	PT1	DL	PT1DL	0.000555556	0.00644444	0.0101111	0	0.00388889	0.045	0.0142222	0.0102222	0.0848889	0.00122222	0	0	0.0427778	0.00755556	0	0.00222222	0	0.0513333	0	0	0.0223333	0	0.0253333	0.00622222	0.00255556	0.00755556	0.00122222	0	0	0	0	0.0227778
24	QV1	NI	QV1NI	0.00311111	0.00544444	0.0137778	0.00355556	0.000888889	0.05	0.00644444	0.00111111	0.00588889	0.00766667	0.0104444	0.00422222	0.00944444	0.00355556	0.0111111	0.00188889	0.016	0.00322222	0.00477778	0.00122222	0.0276667	0.00122222	0.00511111	0.00155556	0.00655556	0.00766667	0.009	0	0.0111111	0.00355556	0.00288889	0.00155556
24	QV1	NR	QV1NR	0.00322222	0	0	0	0	0.037	0	0	0.0596667	0.0116667	0	0	0.0353333	0.00755556	0	0.0187778	0.00844444	0.0166667	0.00488889	0.00388889	0.0303333	0	0.00188889	0.00622222	0.0203333	0.015	0.00555556	0.00155556	0.00222222	0.00288889	0.00388889	0.0148889
24	QV1	NL	QV1NL	0.00311111	0.000555556	0.00122222	0.000222222	0.000555556	0.0633333	0	0.00422222	0.0414444	0.0142222	0.00355556	0.000888889	0.0517778	0	0.000888889	0.0126667	0.0146667	0	0.0634444	0	0.00922222	0.000888889	0	0	0.00422222	0.00422222	0.00877778	0.000888889	0.000555556	0	0.00222222	0.000222222
24	QV1	N	QV1N	0.00755556	0	0	0.00322222	0.000555556	0.0406667	0	0.00844444	0.0637778	0.00388889	0	0.00255556	0.091	0.000222222	0	0.0127778	0.006	0.00844444	0	0	0.024	0	0	0.00288889	0.00444444	0.00388889	0	0.000555556	0.0391111	0	0	0.00188889
24	QV1	DL	QV1DL	0.00666667	0.003	0.01	0.015	0.00866667	0.0536667	0.00433333	0.00233333	0.101	0.004	0	0.00266667	0.0813333	0.00733333	0.00233333	0.0173333	0.0143333	0.019	0	0.00633333	0.0203333	0.00166667	0.00666667	0.0233333	0.0126667	0.001	0	0	0.000333333	0.008	0.00233333	0.025
24	PT2	NI	PT2NI	0.00811111	0.00555556	0.00488889	0.00611111	0.00911111	0.0823333	0.000111111	0.0122222	0.0223333	0.0146667	0.000777778	0.00211111	0.0483333	0.0268889	0.00611111	0.00988889	0.034	0.0316667	0	0.00377778	0.0196667	0.00277778	0.00522222	0.00377778	0.0326667	0.00177778	0.0196667	0.00322222	0.0176667	0	0.008	0.00566667
24	PT2	NR	PT2NR	0.00711111	0.00655556	0.00988889	0.00855556	0.0118889	0.0683333	0.0401111	0.00477778	0.019	0.0256667	0.00211111	0.00688889	0.0453333	0.0198889	0.00444444	0.0203333	0.0203333	0.0256667	0	0.00722222	0.035	0	0.0132222	0.00444444	0.038	0.0216667	0.018	0.0115556	0.00222222	0.000888889	0.00277778	0.00177778
24	PT2	NL	PT2NL	0.000555556	0.0233333	0.0117778	0.00188889	0.00122222	0.0513333	0.00811111	0	0.0192222	0.00111111	0	0.00255556	0.0254444	0.0173333	0.00288889	0.00388889	0.000222222	0.05	0.000888889	0	0.0153333	0	0	0	0.00977778	0.00477778	0	0	0	0.00444444	0	0
24	PT2	N	PT2N	0.00588889	0.00455556	0.00211111	0	0	0.0165556	0	0.00844444	0.00555556	0	0	0	0.061	0.0376667	0.000111111	0.00377778	0	0.029	0	0	0.000111111	0	0	0	0	0	0	0	0	0	0	0.0313333
24	PT2	DL	PT2DL	0.00622222	0.016	0.0126667	0.00222222	0.0127778	0.0356667	0.00122222	0.0673333	0.0626667	0	0	0.00355556	0.0866667	0.00666667	0	0.0183333	0	0.0506667	0	0	0.0176667	0	0	0	0.0316667	0.00188889	0	0	0.00155556	0	0.0237778	0.042
24	QV2	NI	QV2NI	0.000888889	0	0.00355556	0.00588889	0	0.0363333	0	0.00433333	0.0211111	0	0.000222222	0.00188889	0.100667	0	0	0.00811111	0.00288889	0.000555556	0.000555556	0.00388889	0.012	0.000888889	0	0.000888889	0.00444444	0	0.000222222	0	0	0.000888889	0	0
24	QV2	NR	QV2NR	0.000666667	0.0156667	0.00866667	0	0.000333333	0.0286667	0	0.014	0.017	0.00433333	0	0	0.0563333	0.019	0	0.0173333	0.001	0.049	0	0	0.032	0	0	0	0.0273333	0.00233333	0	0	0.000666667	0.00333333	0	0.000333333
24	QV2	NL	QV2NL	0.00488889	0.00144444	0.00177778	0	0.00311111	0.0526667	0	0.00211111	0.0686667	0	0	0	0.042	0.000111111	0	0.00611111	0.000111111	0	0	0	0	0	0.0701111	0	0	0	0	0	0.00377778	0.00577778	0	0.0744444
24	QV2	N	QV2N	0.00333333	0.0193333	0.00266667	0.000333333	0.00433333	0.0416667	0.00366667	0.002	0.0256667	0.00133333	0	0.000333333	0.130667	0.036	0.001	0.00466667	0.003	0.0576667	0	0.0103333	0.0263333	0.003	0	0.001	0.0503333	0.00433333	0	0.003	0.01	0.048	0	0
24	QV2	DL	QV2DL	0.00411111	0.00777778	0.00777778	0.00788889	0	0.0683333	0.000888889	0.00911111	0.0644444	0.0157778	0.00677778	0.00455556	0.0276667	0.0246667	0.00888889	0.0302222	0.0101111	0.0556667	0	0	0.0253333	0.017	0.00211111	0.00188889	0.022	0.036	0.00277778	0.00155556	0.124889	0.0194444	0	0.00155556
24	PT3	NI	PT3NI	0.00266667	0.007	0	0	0	0.0593333	0	0	0.0603333	0	0	0	0.0206667	0.00833333	0	0	0	0.0473333	0	0	0.00633333	0.000666667	0.001	0	0.00466667	0.00566667	0	0	0.00333333	0.035	0	0
24	PT3	NR	PT3NR	0.00411111	0.00344444	0.0152222	0.00711111	0.0107778	0.0636667	0.00588889	0.00211111	0.0343333	0.00866667	0.00555556	0.000444444	0.057	0	0.0105556	0.0326667	0.00988889	0.00555556	0	0.00544444	0.0174444	0	0.00711111	0	0.00755556	0.00611111	0.00877778	0.00311111	0.00711111	0.00644444	0	0.00144444
24	PT3	NL	PT3NL	0.00366667	0.015	0.0143333	0	0	0.029	0.00166667	0.006	0.0456667	0.005	0	0	0.206333	0.0146667	0.00466667	0.013	0.00433333	0.0463333	0	0	0.0123333	0	0.00433333	0.024	0.0146667	0.00733333	0	0	0.000666667	0.00766667	0.0103333	0
24	PT3	N	PT3N	0.00355556	0.0223333	0.00611111	0	0.0125556	0.0283333	0.00244444	0.00611111	0.0445556	0.00477778	0	0.00311111	0.0233333	0.0313333	0	0.0153333	0.0105556	0.0396667	0	0.000444444	0.0196667	0	0.00211111	0.00111111	0.021	0.00655556	0	0	0.00244444	0.0112222	0	0
24	PT3	DL	PT3DL	0.00255556	0.00688889	0.00244444	0.00311111	0.0152222	0.0566667	0.00822222	0.00344444	0.053	0	0.00377778	0.00322222	0.063	0	0.00355556	0.0164444	0.015	0.0263333	0	0.00344444	0.00977778	0	0.0104444	0.00722222	0.0112222	0.00277778	0.000777778	0	0.00444444	0	0	0
24	QV3	NI	QV3NI	0.00422222	0.00222222	0.00244444	0.00388889	0.00844444	0.0766667	0.00677778	0.0371111	0.0654444	0.0111111	0	0.00355556	0.0246667	0.00155556	0.00288889	0.000888889	0.0277778	0.00444444	0.054	0.00222222	0.0171111	0	0.0113333	0.000222222	0.00622222	0.00244444	0.00644444	0.00522222	0.00122222	0.00155556	0.00722222	0
24	QV3	NR	QV3NR	0.00311111	0.0466667	0.00155556	0	0.00355556	0.0523333	0.00288889	0	0.0744444	0.00377778	0	0.00188889	0.0496667	0	0	0.00155556	0.00588889	0	0	0	0.00488889	0.00222222	0.0121111	0	0.00577778	0.00588889	0	0	0.000555556	0.000888889	0	0
24	QV3	NL	QV3NL	0.00433333	0.00866667	0.0113333	0.000666667	0.003	0.0313333	0.00433333	0.00333333	0.033	0.001	0	0.001	0.031	0.00833333	0	0	0.00166667	0.013	0	0	0.0166667	0	0.000333333	0	0.0166667	0	0	0.00166667	0.004	0	0	0.000333333
24	QV3	N	QV3N	0.00422222	0.00588889	0.00555556	0.00322222	0.00488889	0.0396667	0.00622222	0.00677778	0.0627778	0.00677778	0	0	0.0931111	0.00644444	0.000222222	0.00255556	0.00644444	0.00677778	0	0	0.0111111	0	0.000555556	0	0.011	0.000555556	0.000777778	0.000555556	0.00222222	0.00222222	0.000222222	0
24	QV3	DL	QV3DL	0.00388889	0.000222222	0.0104444	0.00255556	0.00422222	0.0596667	0.00322222	0.00566667	0.116667	0.00866667	0.00422222	0.00444444	0.068	0.0144444	0.00144444	0.00911111	0.0134444	0.0186667	0.000222222	0	0.0246667	0.000888889	0	0	0.028	0	0.00122222	0	0.00611111	0.000555556	0	0
24	PT4	NI	PT4NI	0.0118889	0.0134444	0.00188889	0.00111111	0.00966667	0.0141111	0.0101111	0.00188889	0.0231111	0.00877778	0	0.00855556	0.0384444	0.014	0	0.0101111	0	0.0316667	0.00322222	0	0.00188889	0.00288889	0	0	0.00411111	0.00455556	0	0	0	0	0	0.00866667
24	PT4	NR	PT4NR	0.00322222	0.0108889	0.00188889	0.0192222	0	0.039	0.0274444	0.00455556	0.0364444	0.0114444	0.00777778	0.0138889	0.0424444	0	0	0.0157778	0.00311111	0	0.00155556	0	0.000222222	0	0.00788889	0	0.00255556	0.00155556	0	0.00655556	0.00344444	0	0.0148889	0.00244444
24	PT4	NL	PT4NL	0.0106667	0	0.0146667	0	0	0.041	0	0	0.066	0	0.00566667	0.00133333	0.03	0	0	0	0.000333333	0	0	0	0.00833333	0	0	0	0	0	0.000333333	0	0	0	0	0
24	PT4	N	PT4N	0.00955556	0.000888889	0.00477778	0.00922222	0.00322222	0.0246667	0.00155556	0.00655556	0.156778	0.00322222	0	0.00722222	0.0796667	0.000555556	0	0.00322222	0	0	0	0	0.0144444	0	0	0	0	0	0	0	0	0.00688889	0	0
24	PT4	DL	PT4DL	0.00322222	0.00488889	0.00277778	0.00155556	0.00155556	0.0443333	0.0111111	0	0.0487778	0.00322222	0	0.00777778	0.0656667	0.00355556	0.00122222	0	0.0108889	0.00855556	0	0	0.0102222	0	0	0	0.00944444	0	0.00188889	0	0	0	0	0.00388889
24	QV4	NI	QV4NI	0.01	0.000666667	0.00666667	0	0.011	0.0613333	0.00566667	0.00533333	0.141667	0.014	0	0.000333333	0.0283333	0	0	0.00433333	0.005	0	0	0.006	0.000666667	0	0	0.000333333	0	0	0	0	0.00833333	0	0	0
24	QV4	NR	QV4NR	0.00777778	0.000888889	0.0116667	0	0.00288889	0.046	0.0177778	0.00355556	0.0807778	0.00388889	0	0.00122222	0.155667	0	0	0.00755556	0.00644444	0.00577778	0	0	0.016	0	0.000555556	0	0.0147778	0.00155556	0.00722222	0	0.00322222	0.00255556	0	0
24	QV4	NL	QV4NL	0.00188889	0.00222222	0.00188889	0.00388889	0.00255556	0.0526667	0.00877778	0.0421111	0.0933333	0.00244444	0.00588889	0.00522222	0.0506667	0.0152222	0.00555556	0.00533333	0.009	0.00544444	0.00988889	0.00377778	0.0154444	0	0.00322222	0.00222222	0.00766667	0	0.00155556	0.00355556	0.00477778	0.00222222	0	0
24	QV4	N	QV4N	0.00155556	0.00422222	0.000888889	0	0.00522222	0.0386667	0	0	0.101333	0.00911111	0.00122222	0.000555556	0.0346667	0.011	0	0.00711111	0.0127778	0.024	0	0.000555556	0.0107778	0.00155556	0.00188889	0.00622222	0.0104444	0.0114444	0.00622222	0	0.00966667	0.0605556	0.00466667	0
24	QV4	DL	QV4DL	0.00722222	0.00777778	0.00411111	0.00877778	0.000888889	0.0513333	0	0.0111111	0.141	0	0	0	0.09	0.00988889	0	0.0167778	0.00244444	0.000222222	0.00188889	0	0	0.000888889	0	0	0.00422222	0	0	0	0.00322222	0	0	0
24	PT5	NI	PT5NI	0.00444444	0	0	0	0	0.021	0.00488889	0.00322222	0.0274444	0.00322222	0	0	0.00777778	0	0	0.00488889	0	0.00322222	0.0152222	0	0	0	0	0	0	0	0.000222222	0.00188889	0	0	0	0.000888889
24	PT5	NR	PT5NR	0.0128889	0.00388889	0.0186667	0.0114444	0.00888889	0.059	0.0162222	0.0138889	0.075	0.0228889	0.00388889	0.0105556	0.0203333	0.00744444	0.00277778	0.00322222	0.0145556	0.00366667	0	0.00244444	0.00722222	0	0.00444444	0.00155556	0.0158889	0.0115556	0.0193333	0.0115556	0.0245556	0.00211111	0.00288889	0.00422222
24	PT5	NL	PT5NL	0.00566667	0.00566667	0.003	0	0.000333333	0.0363333	0.00666667	0.00366667	0.0173333	0.012	0	0	0.0133333	0.005	0	0	0.009	0.016	0.00233333	0	0.0153333	0.017	0.000666667	0	0.0126667	0.018	0.000333333	0	0.005	0.0106667	0	0
24	PT5	N	PT5N	0.00555556	0	0	0	0	0.0353333	0.00744444	0	0.0563333	0.000111111	0	0	0.0338889	0.00355556	0	0	0.00111111	0.0262222	0	0	0.00577778	0	0	0	0.00377778	0	0	0	0	0.000444444	0	0
24	PT5	DL	PT5DL	0.00566667	0.00233333	0.0103333	0.00466667	0	0.0476667	0.0106667	0.000333333	0.0486667	0.005	0.000333333	0.00166667	0.1	0.00633333	0.001	0.006	0.00233333	0.00533333	0.00166667	0	0.00266667	0	0.000333333	0.00166667	0.00166667	0.008	0.000666667	0	0	0.000333333	0	0.000333333
24	QV5	NI	QV5NI	0.0212222	0	0	0	0	0.031	0	0	0.0147778	0	0	0	0	0	0	0	0.00988889	0	0.409889	0	0.000888889	0	0	0	0	0	0	0	0	0	0	0
24	QV5	NR	QV5NR	0.00177778	0.00111111	0.011	0.00255556	0.00555556	0.087	0.00611111	0.00577778	0.129	0.0176667	0.00544444	0.00288889	0.0223333	0.00188889	0.00277778	0.00188889	0.00611111	0.00611111	0.00122222	0.000222222	0.016	0.00122222	0.00633333	0	0.00633333	0.00677778	0.00833333	0.00544444	0.00766667	0.00377778	0.00455556	0.000555556
24	QV5	NL	QV5NL	0.00533333	0	0	0	0.00866667	0.053	0.012	0.00666667	0.053	0.0116667	0	0.00466667	0.0316667	0	0	0.000666667	0.00233333	0	0	0	0.00266667	0	0	0	0	0	0	0	0	0	0	0
24	QV5	N	QV5N	0.012	0.00266667	0	0	0	0.0163333	0	0	0.0753333	0	0	0	0	0	0	0	0	0	0	0	0	0	0	0	0	0	0	0	0	0	0	0
24	QV5	DL	QV5DL	0.00444444	0.000888889	0.000555556	0.00544444	0.0247778	0.0336667	0.0194444	0	0.166	0.00944444	0	0.0243333	0.174	0.00788889	0.0236667	0.00855556	0.00722222	0.00422222	0	0	0.0137778	0	0	0.000555556	0	0	0	0	0.00188889	0.00188889	0	0.00544444
36	PT1	NI	PT1NI	0.0192222	0.0426667	0.0326667	0.00188889	0.0673333	0.0533333	0.058	0.097	0.0802222	0.0158889	0.00788889	0.0135556	0.307333	0.075	0.0315556	0.122	0.0205556	0.0933333	0.0183333	0.0128889	0.0111111	0.00922222	0.034	0.00144444	0.0445556	0.0286667	0.0152222	0.00544444	0.0242222	0.0792222	0.00555556	0.0446667
36	PT1	NR	PT1NR	0.005	0.047	0.056	0.027	0.0763333	0.0293333	0.0153333	0.097	0.125333	0	0	0	0.216	0.0613333	0.00633333	0.149667	0.0166667	0.127333	0	0	0.0213333	0	0.00333333	0	0.0396667	0.00566667	0.006	0.0286667	0	0.0633333	0.00633333	0.0676667
36	PT1	NL	PT1NL	0.00677778	0.00677778	0.0513333	0.0708889	0.201	0.03	0	0.0766667	0.0285556	0.0113333	0	0.0108889	0.272667	0.114667	0.134	0.178	0.0176667	0.0423333	0	0.000111111	0.0168889	0.0196667	0.00544444	0.00255556	0.0592222	0.0162222	0.00577778	0.033	0.00244444	0.0736667	0.00755556	0.0963333
36	PT1	N	PT1N	0.0102222	0.154333	0.148667	0.04	0.182667	0.0503333	0.0683333	0.265333	0.143333	0.00411111	0	0.00177778	0.310333	0.181667	0.064	0.231333	0.00144444	0.342667	0	0	0.00955556	0	0.0516667	0.00277778	0.158	0.0232222	0	0.05	0	0.0693333	0.034	0.309667
36	PT1	DL	PT1DL	0.00144444	0.234667	0.226333	0.026	0.106333	0.05	0.136333	0.217333	0.358	0.00144444	0	0.00377778	0.317667	0.258333	0.147333	0.129	0.0112222	0.826667	0.0117778	0	0.031	0	0.072	0.00888889	0.232333	0.0583333	0.00477778	0.0776667	0	0.0586667	0.0541111	0.353333
36	QV1	NI	QV1NI	0.00544444	0.0297778	0.0104444	0.00855556	0.0275556	0.0353333	0.00733333	0.0396667	0.00177778	0.000888889	0.00344444	0.00122222	0.044	0.0162222	0.00777778	0.0537778	0.0144444	0.0271111	0.006	0.00188889	0.0373333	0.00277778	0.0676667	0.00744444	0.00444444	0.0153333	0	0	0.0114444	0.0608889	0.00522222	0.00544444
36	QV1	NR	QV1NR	0.004	0.0106667	0.0396667	0.013	0.083	0.03	0.0276667	0.109	0.278	0.0153333	0	0.005	0.36	0.128667	0.00333333	0.101667	0.015	0.251667	0.00933333	0.00866667	0.0323333	0.00433333	0.098	0.015	0.144667	0.0426667	0.00833333	0.0726667	0.00533333	0.0526667	0.0226667	0.145
36	QV1	NL	QV1NL	0.000888889	0	0	0	0.00255556	0.0583333	0.0155556	0.000555556	0.0437778	0.0125556	0.00255556	0	0.0544444	0	0	0.014	0.0201111	0	0.0627778	0.000888889	0.0287778	0.00488889	0.000888889	0	0.00222222	0.00455556	0.00677778	0	0	0	0.00188889	0
36	QV1	N	QV1N	0.00566667	0.0216667	0.101333	0.043	0.102333	0.035	0.0206667	0.163	0.173	0.00733333	0	0.0176667	0.354667	0.064	0.013	0.191	0.00966667	0.0753333	0	0	0.0206667	0.005	0.0523333	0.002	0.0163333	0.009	0	0.104333	0.0296667	0.0146667	0.128333	0.0716667
36	QV1	DL	QV1DL	0.00788889	0.0178889	0.0341111	0.0286667	0.100333	0.036	0.0832222	0.103333	0.246667	0.000111111	0	0.00888889	0.377667	0.149333	0.201333	0.15	0.0192222	0.206333	0	0.00577778	0.017	0.00277778	0.0836667	0.00955556	0.04	0.00922222	0	0.059	0.00111111	0.223667	0.105889	0.229
36	PT2	NI	PT2NI	0.00788889	0.0843333	0.0544444	0.0102222	0.0257778	0.0683333	0.0191111	0.0157778	0.021	0.006	0	0.00255556	0.0973333	0.126667	0.00422222	0.026	0.035	0.281333	0	0.00288889	0.0336667	0.00555556	0.00644444	0.000777778	0.121	0.0243333	0.011	0.00188889	0.0166667	0.0308889	0.00377778	0.00411111
36	PT2	NR	PT2NR	0.00966667	0.104667	0.159	0.0163333	0.061	0.0526667	0.0496667	0.0626667	0.0136667	0.0286667	0	0.009	0.175333	0.329333	0.057	0.0793333	0.0236667	0.266	0	0.00766667	0.0376667	0.00533333	0.013	0.00933333	0.093	0.0513333	0.00566667	0.0166667	0.003	0.0506667	0.00366667	0.0236667
36	PT2	NL	PT2NL	0.00133333	0.248333	0.0983333	0.02	0.0603333	0.0533333	0.059	0.073	0.025	0.002	0	0.00666667	0.308	0.309667	0.00766667	0.170333	0.00133333	0.433	0.00566667	0	0.013	0.00166667	0	0	0.120333	0.045	0	0	0	0.06	0	0.0236667
36	PT2	N	PT2N	0.00488889	0.355667	0.223	0.021	0.0976667	0.0356667	0.17	0.276	0.288667	0	0	0.00288889	0.409667	0.364667	0.278667	0.144333	0	0.59	0.0327778	0	0.0102222	0.00255556	0.096	0	0.143667	0.029	0	0.0866667	0.000222222	0.154	0.0933333	0.398667
36	PT2	DL	PT2DL	0.00388889	0.307	0.191333	0.0243333	0.107667	0.0403333	0.0826667	0.515	0.471333	0	0	0.00655556	0.434333	0.29	0.0843333	0.318667	0.00522222	0.727	0.0168889	0	0.0136667	0	0.0726667	0	0.297667	0.0266667	0	0.097	0.00255556	0.07	0.225333	0.45
36	QV2	NI	QV2NI	0.00311111	0	0	0.0121111	0.0254444	0.0216667	0.00144444	0.0557778	0.0205556	0.000888889	0	0	0.208667	0.0307778	0	0.0663333	0.00288889	0.0513333	0	0	0.0363333	0.00177778	0	0	0.0141111	0	0	0	0	0.0801111	0.0555556	0.0174444
36	QV2	NR	QV2NR	0.00144444	0.284	0.223667	0.00522222	0.11	0.034	0.144333	0.261333	0.163667	0.0156667	0	0.00455556	0.251667	0.333	0.00244444	0.275333	0.00255556	0.495333	0.0632222	0.00277778	0.0333333	0.0113333	0.110333	0.00377778	0.276333	0.043	0	0.0195556	0	0.162333	0.00255556	0.0716667
36	QV2	NL	QV2NL	0.00344444	0.0862222	0.0526667	0	0.0104444	0.0416667	0.00844444	0.00244444	0.081	0.000777778	0	0.00144444	0.122333	0.115222	0	0.00344444	0.00277778	0.0268889	0.000111111	0	0.0122222	0	0	0	0.0467778	0	0	0	0	0.00744444	0.0407778	0
36	QV2	N	QV2N	0.00366667	0.162333	0.104333	0.0153333	0.0973333	0.026	0.115	0.0916667	0.116667	0.000333333	0	0.00166667	0.305333	0.294333	0.0246667	0.0986667	0.000333333	0.486333	0	0.0116667	0.0153333	0.00233333	0.00833333	0.00366667	0.270333	0.054	0	0.024	0.00533333	0.159667	0.013	0.1
36	QV2	DL	QV2DL	0.005	0.0956667	0.072	0.0236667	0.074	0.0656667	0.0523333	0.093	0.142333	0.021	0.000666667	0.0103333	0.201	0.217	0.110333	0.145333	0.0126667	0.355	0.0203333	0.005	0.0253333	0.0276667	0.0223333	0.00966667	0.0783333	0.0893333	0.00366667	0.0286667	0.047	0.284	0.0903333	0.106333
36	PT3	NI	PT3NI	0.00288889	0.135	0.0256667	0.00188889	0.0493333	0.037	0.0233333	0.0227778	0.0943333	0.013	0	0.00255556	0.179333	0.211667	0	0.0513333	0	0.342	0	0	0.00311111	0.0104444	0.00222222	0.00411111	0.0301111	0.0503333	0	0.0181111	0.00388889	0.268	0.0117778	0.046
36	PT3	NR	PT3NR	0.00422222	0.0204444	0.0683333	0.00888889	0.0567778	0.0463333	0.0454444	0.052	0.103	0.00377778	0	0.00144444	0.247667	0.0376667	0.0351111	0.0994444	0.014	0.043	0.00122222	0.00755556	0.0211111	0	0.0101111	0	0.00655556	0.00388889	0.00622222	0.0357778	0.00655556	0.094	0.00888889	0.0285556
36	PT3	NL	PT3NL	0.00333333	0.316333	0.419333	0.0336667	0.154333	0.0563333	0.0796667	0.265667	0.207	0.021	0	0.002	0.363667	0.347667	0.104	0.243667	0.00933333	0.577667	0.00566667	0	0.0176667	0.00633333	0.039	0.0213333	0.148667	0.0596667	0.00466667	0.0426667	0.00233333	0.236333	0.0823333	0.130333
36	PT3	N	PT3N	0.00377778	0.306333	0.119	0.00155556	0.12	0.031	0.118	0.298333	0.141	0.0144444	0	0.0121111	0.280333	0.323333	0.0613333	0.175333	0.00833333	0.483333	0	0.000555556	0.012	0.000444444	0.0123333	0	0.224333	0.0613333	0	0.0475556	0.00222222	0.221	0.0571111	0.049
36	PT3	DL	PT3DL	0.003	0.077	0.067	0.004	0.0343333	0.0393333	0.0373333	0.0646667	0.063	0	0	0	0.0643333	0.06	0.001	0.0333333	0.0123333	0.262333	0.00433333	0.00266667	0.01	0	0.008	0.0116667	0.0863333	0.00733333	0	0	0.00233333	0.0393333	0	0.0106667
36	QV3	NI	QV3NI	0.00566667	0.0333333	0.00966667	0	0.0623333	0.062	0.007	0.0223333	0.130667	0.0116667	0	0.001	0.0766667	0.002	0.0176667	0.0903333	0.0283333	0.114667	0.0563333	0	0.0423333	0	0.00733333	0.00733333	0.00533333	0.017	0.001	0.00466667	0	0.0153333	0.00966667	0.0176667
36	QV3	NR	QV3NR	0.00188889	0.0213333	0.0307778	0	0.0148889	0.039	0.00555556	0.0546667	0.0701111	0.00355556	0	0.00122222	0.129	0	0	0.0966667	0.00788889	0.00688889	0	0	0.00677778	0.00388889	0.000888889	0	0.00688889	0.00955556	0	0	0	0.00322222	0	0.0214444
36	QV3	NL	QV3NL	0.00633333	0.159333	0.00766667	0	0.0186667	0.014	0.049	0.00633333	0.0363333	0	0	0	0.0386667	0.137333	0	0.0186667	0	0.235667	0	0	0.01	0.000333333	0.032	0.000333333	0.108667	0.035	0	0.0196667	0.001	0.071	0	0.0813333
36	QV3	N	QV3N	0.003	0.028	0.0156667	0.00233333	0.022	0.0286667	0.027	0.00866667	0.062	0.00733333	0	0	0.107667	0.0906667	0.000333333	0.0186667	0.00866667	0.084	0.0236667	0	0.0233333	0.00233333	0.002	0.00766667	0.072	0.033	0	0	0.00533333	0.07	0.00133333	0
36	QV3	DL	QV3DL	0.00411111	0.0214444	0.059	0	0.0304444	0.047	0.0173333	0.0763333	0.126	0.0167778	0.000555556	0.00355556	0.176	0.105333	0.000222222	0.0656667	0.0224444	0.211667	0	0	0.028	0.00511111	0.0192222	0.00322222	0.084	0.0122222	0	0.046	0.00411111	0.0187778	0.00655556	0.0174444
36	PT4	NI	PT4NI	0.00966667	0.343	0.187333	0.0326667	0.122	0.0336667	0.112	0.173	0.177	0.004	0	0.108333	0.271	0.298667	0.170333	0.075	0.00433333	0.562333	0.00733333	0	0	0.00533333	0.0256667	0	0.268667	0.055	0	0.0286667	0.001	0.177667	0.028	0.290333
36	PT4	NR	PT4NR	0.00177778	0.0586667	0.0337778	0.0432222	0.021	0.0156667	0.066	0.0331111	0.0852222	0.0121111	0	0.0118889	0.134667	0.0353333	0.00888889	0.0417778	0.000222222	0.0301111	0.0155556	0	0.00277778	0	0.00911111	0	0.0893333	0.00955556	0	0.00388889	0.00188889	0.0437778	0.0132222	0.0367778
36	PT4	NL	PT4NL	0.0116667	0.0366667	0.0773333	0	0.016	0.0253333	0.004	0	0	0	0.000666667	0	0.114	0.0536667	0.00233333	0	0.00233333	0.0806667	0.006	0	0	0	0	0	0.00933333	0.00933333	0	0	0	0.0726667	0.00166667	0
36	PT4	N	PT4N	0.007	0.0653333	0.235	0.0673333	0.122667	0.0426667	0.121	0.185667	0.303	0.003	0	0.0366667	0.387	0.0926667	0.0306667	0.156	0	0.111667	0.0346667	0	0.00466667	0.00133333	0.001	0	0.0526667	0	0	0.035	0	0.064	0.04	0.212
36	PT4	DL	PT4DL	0.00211111	0.0726667	0.0553333	0.00288889	0.0656667	0.0287778	0.0264444	0.041	0.0221111	0.00455556	0	0.0174444	0.238667	0.0403333	0	0.073	0.00788889	0.0873333	0	0	0.0111111	0	0.0171111	0	0.0216667	0.000555556	0	0	0	0.00811111	0.00277778	0.031
36	QV4	NI	QV4NI	0.00988889	0.00722222	0.00688889	0	0.0475556	0.0466667	0.00111111	0.0298889	0.197333	0.00688889	0	0	0.0676667	0.00744444	0	0.0345556	0.000777778	0.0518889	0	0.00411111	0.00866667	0	0	0.00244444	0.00177778	0.0113333	0	0	0.00477778	0.00677778	0	0
36	QV4	NR	QV4NR	0.00877778	0.0258889	0.0766667	0.0224444	0.0227778	0.0463333	0.0291111	0.099	0.0947778	0	0	0.00555556	0.315667	0.0536667	0.0233333	0.217667	0.00644444	0.105	0.000555556	0	0.00866667	0.000555556	0.00411111	0	0.0234444	0	0.00722222	0.00522222	0.00455556	0.0433333	0.00422222	0.0733333
36	QV4	NL	QV4NL	0.00311111	0.0452222	0.0312222	0	0.0103333	0.0363333	0.00211111	0.0172222	0.0896667	0.00177778	0.00111111	0.00255556	0.196333	0.0332222	0.00111111	0.0425556	0.0116667	0.0876667	0.00577778	0.00111111	0.0233333	0	0.0241111	0.00611111	0.0136667	0	0	0.00177778	0.00288889	0.00477778	0	0.0104444
36	QV4	N	QV4N	0.003	0.108333	0.0546667	0.00166667	0.075	0.0233333	0.0203333	0.022	0.171	0.00766667	0	0.00166667	0.128667	0.152	0.128333	0.0783333	0.0156667	0.256667	0	0.00166667	0.0336667	0.003	0.0356667	0.00933333	0.075	0.0433333	0.005	0.004	0.011	0.081	0.027	0.0326667
36	QV4	DL	QV4DL	0.00544444	0.0313333	0.0633333	0.0793333	0.0383333	0.0483333	0.0223333	0.178	0.303	0	0	0.04	0.317333	0.069	0.0122222	0.103333	0.00533333	0.170667	0.128222	0	0.00244444	0.00244444	0.0121111	0	0.045	0.00822222	0	0.0306667	0.000444444	0.00211111	0.00377778	0.147667
36	PT5	NI	PT5NI	0.00388889	0.0556667	0.0276667	0	0.0233333	0.00322222	0.00111111	0.00477778	0.0222222	0.00522222	0.000888889	0.00388889	0.00788889	0.0175556	0	0.0261111	0.00155556	0.0491111	0.0208889	0	0.0128889	0.00622222	0.00211111	0	0.0241111	0.00211111	0	0	0.00177778	0.00277778	0	0.00177778
36	PT5	NR	PT5NR	0.0116667	0.0566667	0.032	0.0176667	0.024	0.0466667	0.0306667	0.0536667	0.0683333	0.015	0	0.00633333	0.0746667	0.0633333	0.007	0.0553333	0.0123333	0.071	0	0.00366667	0.0193333	0.00266667	0.00966667	0.007	0.0376667	0.0133333	0.012	0.0113333	0.0283333	0.0513333	0.00866667	0.0243333
36	PT5	NL	PT5NL	0.00677778	0.067	0.0466667	0	0.0188889	0.019	0.0118889	0.037	0.0125556	0.007	0	0	0.0698889	0.0845556	0	0.0124444	0.00977778	0.119333	0.00277778	0	0.026	0.0165556	0.00288889	0	0.0386667	0.0293333	0	0	0.00511111	0.0998889	0	0.00677778
36	PT5	N	PT5N	0.00633333	0.0806667	0.022	0.00533333	0.0406667	0.0203333	0.025	0.0693333	0.184	0	0	0	0.141667	0.0766667	0.00633333	0.0296667	0	0.206667	0	0	0.00333333	0	0.00466667	0	0.0666667	0	0	0	0.00266667	0.0413333	0.00466667	0.02
36	PT5	DL	PT5DL	0.00344444	0.0933333	0.0696667	0.0145556	0.052	0.038	0.0256667	0.0746667	0.075	0.00111111	0	0.000777778	0.198	0.0943333	0.00955556	0.065	0	0.143333	0.0124444	0.00311111	0.00455556	0.00144444	0	0.00222222	0.0683333	0.0192222	0	0	0.003	0.131333	0.00655556	0.055
36	QV5	NI	QV5NI	0.00588889	0.0433333	0.00544444	0	0.0174444	0.0513333	0.0133333	0.0208889	0.0396667	0.00455556	0.00277778	0.00122222	0.00755556	0.0506667	0.00555556	0.0216667	0.0162222	0.0442222	0.000444444	0	0.0276667	0	0	0.00477778	0.00311111	0.0124444	0	0.00688889	0.00355556	0.00211111	0.00377778	0
36	QV5	NR	QV5NR	0.00233333	0.051	0.0413333	0.00666667	0.0496667	0.067	0.00666667	0.055	0.130667	0.0156667	0	0.00533333	0.215667	0.058	0.000666667	0.091	0.00666667	0.0673333	0.013	0	0.0303333	0.00433333	0.007	0.00233333	0.0276667	0.0293333	0.001	0.000333333	0.005	0.0903333	0.007	0.0293333
36	QV5	NL	QV5NL	0.00677778	0.081	0.0197778	0	0.0503333	0.0306667	0.0297778	0.0304444	0.0412222	0.000555556	0	0.00788889	0.0877778	0.06	0	0.0205556	0	0.066	0	0	0.00633333	0	0	0	0.0563333	0.0147778	0	0	0	0.00577778	0	0
36	QV5	N	QV5N	0.00322222	0.083	0.0586667	0.00155556	0.0603333	0.0127778	0.0234444	0.084	0.216	0.00255556	0	0.00322222	0.144667	0.085	0.00811111	0.0446667	0	0.270333	0.00322222	0	0.0123333	0	0	0	0.103667	0.00155556	0	0.00655556	0	0.0114444	0	0.069
36	QV5	DL	QV5DL	0.00877778	0.0946667	0.056	0.0283333	0.129333	0.0523333	0.057	0.125333	0.405	0.0107778	0	0.131333	0.643333	0.146333	0.190667	0.074	0.0171111	0.301667	0.028	0	0.0333333	0	0	0	0.148333	0.0157778	0	0.00722222	0.00588889	0.0416667	0	0.246
48	PT1	NI	PT1NI	0.0176667	0.268667	0.124667	0.091	0.193667	0.0683333	0.195	0.191	0.164667	0.0183333	0.0116667	0.022	0.518333	0.26	0.142	0.455	0.03	0.458	0.0303333	0.0163333	0.0126667	0.0473333	0.0856667	0.008	0.22	0.0466667	0.0186667	0.0563333	0.0286667	0.121667	0.0283333	0.265667
48	PT1	NR	PT1NR	0.005	0.326667	0.201667	0.192333	0.330667	0.031	0.167	0.360333	0.316333	0	0	0.003	0.435333	0.296667	0.067	0.369667	0.0116667	0.598333	0	0	0.029	0.0276667	0.0576667	0.00133333	0.255333	0.0143333	0.00966667	0.164667	0	0.138	0.0563333	0.365
48	PT1	NL	PT1NL	0.00666667	0.105667	0.240667	0.328667	0.606333	0.0423333	0.0483333	0.526667	0.244	0.0153333	0.0193333	0.02	0.495667	0.255333	0.517333	0.446333	0.0166667	0.117667	0.0513333	0.00133333	0.0156667	0.066	0.0393333	0.008	0.274	0.0316667	0.007	0.195667	0.00266667	0.144667	0.128667	0.411
48	PT1	N	PT1N	0.0118889	0.714333	0.513667	0.271333	0.615667	0.0916667	0.595333	0.837333	0.372	0.0118889	0	0.00377778	0.527333	0.708333	0.277667	0.584	0.00688889	1.00067	0.0567778	0	0.0226667	0.0626667	0.273333	0.00277778	0.677333	0.105667	0	0.207333	0	0.155333	0.333667	0.857
48	PT1	DL	PT1DL	0.00277778	0.890333	0.914333	0.191	0.574	0.0873333	0.984333	0.829333	0.572333	0.0152222	0	0.00344444	0.533	0.74	0.41	0.356	0.0202222	1.46267	0.127111	0	0.0746667	0.0365556	0.197	0.0145556	0.992333	0.238667	0.000111111	0.292667	0.0622222	0.147667	0.264333	0.815667
48	QV1	NI	QV1NI	0.00311111	0.0877778	0.012	0.0264444	0.0575556	0.03	0.0184444	0.192667	0.0216667	0.0115556	0.00722222	0.00355556	0.266667	0.0924444	0.00977778	0.170444	0.0126667	0.139667	0.00288889	0.00322222	0.033	0.0484444	0.160667	0.0131111	0.00688889	0.0193333	0.00322222	0	0.00633333	0.113111	0.00488889	0.0516667
48	QV1	NR	QV1NR	0.00466667	0.0676667	0.322	0.131333	0.309667	0.043	0.281	0.479333	0.53	0.0263333	0	0.02	0.573333	0.544	0.072	0.238333	0.0173333	0.982	0.0143333	0.0116667	0.0446667	0.038	0.333	0.0176667	0.507667	0.163	0.0106667	0.298667	0.00833333	0.166333	0.059	0.352667
48	QV1	NL	QV1NL	0.00511111	0	0	0	0.00777778	0.0523333	0.0855556	0	0.0564444	0.00955556	0	0	0.0754444	0	0	0.00444444	0.0151111	0	0.0557778	0	0.0316667	0.0292222	0	0	0.00355556	0.00622222	0.00155556	0	0	0.00977778	0.00544444	0
48	QV1	N	QV1N	0.00544444	0.151667	0.510667	0.263	0.310667	0.0516667	0.293	0.505	0.64	0.008	0	0.056	0.567333	0.247	0.310667	0.596	0.00933333	0.302333	0.000777778	0	0.0343333	0.0406667	0.150333	0.00522222	0.0603333	0.0335556	0	0.305667	0.0195556	0.081	0.54	0.414333
48	QV1	DL	QV1DL	0.00811111	0.0834444	0.112	0.163667	0.287667	0.0606667	0.405333	0.379	0.542	0.0153333	0	0.0406667	0.620667	0.592667	0.529	0.333	0.0293333	0.788667	0.00655556	0.00555556	0.0276667	0.0191111	0.202333	0.0177778	0.245	0.0391111	0	0.253	0.00155556	0.269	0.338667	0.615333
48	PT2	NI	PT2NI	0.00744444	0.558333	0.178333	0.0375556	0.0643333	0.0613333	0.114667	0.0283333	0.043	0.0126667	0	0.00622222	0.213333	0.456	0.00722222	0.064	0.0336667	0.847333	0.00344444	0.00511111	0.0336667	0.07	0.011	0.0122222	0.464333	0.152	0.0133333	0	0.0156667	0.0908889	0.012	0.038
48	PT2	NR	PT2NR	0.0106667	0.667667	0.813667	0.137	0.150667	0.0603333	0.108667	0.266	0.0666667	0.0803333	0	0.021	0.334667	0.702	0.163667	0.274667	0.0293333	0.920667	0.002	0.0133333	0.0366667	0.143667	0.0156667	0.0153333	0.326667	0.269	0.0113333	0.0123333	0.0273333	0.262	0.00866667	0.0793333
48	PT2	NL	PT2NL	0.00266667	0.978	0.380333	0.137333	0.223	0.103667	0.337333	0.311667	0.0636667	0.00466667	0	0.00666667	0.529	0.824667	0.055	0.668333	0.001	1.12367	0.009	0	0.0216667	0.119333	0	0.00366667	0.496	0.181	0	0	0	0.221333	0.006	0.209667
48	PT2	N	PT2N	0.00488889	0.968667	0.845667	0.186667	0.421333	0.101333	0.900667	1.182	0.568667	0.00777778	0.169444	0.0147778	0.564667	0.840667	0.763333	0.480333	0	1.21533	0.254333	0	0.0157778	0.0903333	0.344	0.00844444	0.709333	0.303333	0	0.458	0.0381111	0.219	0.621333	0.962
48	PT2	DL	PT2DL	0.00477778	1.02267	0.787	0.156333	0.372333	0.0663333	0.847667	1.37667	0.833333	0	0	0.00811111	0.669333	0.871	0.386333	0.960667	0.0133333	1.393	0.119111	0	0.0276667	0.075	0.279	0.00177778	1.00433	0.221	0	0.393333	0.00411111	0.211	0.641	0.821333
48	QV2	NI	QV2NI	0.00211111	0	0	0.0512222	0.107333	0.02	0.00644444	0.164	0.0184444	0.000555556	0	0.000777778	0.414667	0.233222	0.0301111	0.238667	0.00211111	0.381	0.000444444	0.000444444	0.0376667	0.00855556	0.0365556	0	0.0292222	0.0117778	0	0	0	0.136556	0.183778	0.120556
48	QV2	NR	QV2NR	0.00266667	0.918	1.01233	0.107	0.402667	0.0526667	0.805333	0.868667	0.405667	0.097	0	0.0156667	0.475	0.729333	0.06	0.659333	0.0173333	1.14267	0.271	0.00766667	0.081	0.166	0.319333	0.0126667	0.825667	0.187	0	0.087	0	0.232333	0.058	0.327667
48	QV2	NL	QV2NL	0.00333333	0.359667	0.259667	0.0133333	0.035	0.033	0.217667	0.006	0.102333	0.003	0	0.002	0.235333	0.353667	0.00833333	0.0206667	0.000666667	0.379667	0	0	0.0116667	0.0216667	0	0	0.252667	0	0	0	0	0.0106667	0.193	0.04
48	QV2	N	QV2N	0.00177778	0.746667	0.655	0.132333	0.568667	0.0276667	0.858333	0.360667	0.387667	0.0346667	0	0.0126667	0.592333	0.629667	0.0622222	0.311333	0.00455556	1.13133	0.0375556	0.0185556	0.0283333	0.0298889	0.0868889	0.0193333	0.883667	0.323667	0	0.136	0.0166667	0.263333	0.0533333	0.381333
48	QV2	DL	QV2DL	0.00522222	0.554333	0.487333	0.140333	0.203	0.092	0.368333	0.245	0.374667	0.0373333	0.000888889	0.024	0.532333	0.621333	0.317333	0.409	0.0205556	1.02567	0.131222	0.0142222	0.0326667	0.066	0.0798889	0.018	0.373667	0.252	0.008	0.0948889	0.0367778	0.411333	0.423	0.322
48	PT3	NI	PT3NI	0.00311111	0.875	0.241	0.159667	0.387333	0.0493333	0.262667	0.162	0.265667	0.171333	0	0.0266667	0.436333	0.616333	0.0167778	0.190333	0.00222222	1.06067	0.00244444	0	0.00966667	0.073	0.0472222	0.019	0.233556	0.247333	0.000444444	0.130222	0.00477778	0.278	0.0545556	0.283
48	PT3	NR	PT3NR	0.00488889	0.118333	0.316667	0.064	0.162667	0.062	0.274	0.301667	0.361333	0.00933333	0.00288889	0.0223333	0.436667	0.233	0.109333	0.360333	0.0196667	0.193	0.00288889	0.0124444	0.022	0.0186667	0.0136667	0.00255556	0.00911111	0.00611111	0.0164444	0.132778	0.00755556	0.281667	0.0937778	0.210778
48	PT3	NL	PT3NL	0.00344444	1.233	1.09167	0.208333	0.465	0.149667	0.644333	0.942667	0.512	0.0736667	0	0.0303333	0.604667	0.891333	0.482333	0.671333	0.0336667	1.28033	0.194889	0	0.0686667	0.192667	0.145556	0.00888889	0.704667	0.320333	0	0.232	0.0283333	0.174333	0.455	0.534
48	PT3	N	PT3N	0.00355556	1.073	0.754	0.079	0.643	0.101667	0.834667	1.15167	0.434333	0.042	0	0.109	0.527333	0.793667	0.371333	0.455	0.0326667	1.25367	0.00544444	0.00155556	0.0286667	0.115333	0.119667	0.026	0.809333	0.303667	0	0.263667	0.00577778	0.238	0.341	0.401667
48	PT3	DL	PT3DL	0.00177778	0.461667	0.530333	0.0602222	0.101667	0.0516667	0.280333	0.239333	0.315333	0.000111111	0	0.03	0.107667	0.424	0.0125556	0.221222	0.0223333	0.979333	0.0137778	0.00611111	0.015	0.0108889	0.00988889	0.0246667	0.476	0.0398889	0.000111111	0	0.00444444	0.178222	0	0.0821111
48	QV3	NI	QV3NI	0.00588889	0.207111	0.0737778	0.0174444	0.111	0.0566667	0.00311111	0.0888889	0.246	0.00444444	0.00611111	0.000111111	0.209	0.064	0.0786667	0.315	0.0255556	0.364667	0.0375556	0	0.0356667	0	0.00277778	0.00755556	0.0144444	0.0574444	0.000111111	0.00377778	0	0.0166667	0.00411111	0.101556
48	QV3	NR	QV3NR	0.00477778	0.0272222	0.149333	0.00833333	0.0483333	0.0356667	0.0294444	0.206333	0.0898889	0.005	0	0.00522222	0.249667	0.035	0.0127778	0.401	0.00611111	0.0426667	0	0	0.0303333	0.00888889	0	0.000444444	0.00988889	0.0324444	0	0	0	0.00722222	0.000777778	0.142222
48	QV3	NL	QV3NL	0.005	0.903667	0.007	0	0.0563333	0.0166667	0.320667	0.021	0.0606667	0.007	0	0	0.0863333	0.513667	0.0126667	0.124	0	0.97	0	0	0.0126667	0.004	0.0776667	0.028	0.557	0.222	0	0.088	0.00233333	0.254	0.0243333	0.276667
48	QV3	N	QV3N	0.003	0.153333	0.133667	0.0326667	0.0643333	0.0253333	0.127333	0.0143333	0.091	0.00466667	0	0	0.132333	0.422	0.004	0.171	0.00633333	0.447333	0.116	0	0.0183333	0.00433333	0.000666667	0.0153333	0.348667	0.141333	0	0	0.001	0.136667	0	0.00933333
48	QV3	DL	QV3DL	0.00233333	0.124333	0.341333	0.0543333	0.0986667	0.06	0.186	0.296	0.238333	0.029	0.00566667	0.00333333	0.361	0.421333	0.00366667	0.309667	0.0223333	0.692	0	0.000666667	0.0613333	0.0143333	0.057	0.004	0.409	0.0896667	0.00133333	0.181667	0.007	0.075	0.0643333	0.12
48	PT4	NI	PT4NI	0.00788889	1.364	1.09067	0.159333	0.520333	0.0474444	1.127	0.978333	0.477333	0.0297778	0	0.339	0.642667	1.14367	0.936333	0.255	0.00711111	1.49333	0.0266667	0	0.00844444	0.0276667	0.211667	0.00455556	1.24733	0.562667	0	0.223333	0.146	0.322667	0.217444	1.05933
48	PT4	NR	PT4NR	0.00144444	0.399	0.366	0.129111	0.175333	0.0233333	0.280333	0.184667	0.266333	0.0241111	0	0.0207778	0.411333	0.404667	0.152889	0.198667	0.00355556	0.618667	0.107444	0	0.000555556	0.00322222	0.0521111	0	0.507667	0.0986667	0	0.058	0.00544444	0.238667	0.0205556	0.295667
48	PT4	NL	PT4NL	0.00911111	0.494	0.631	0	0.174333	0.0566667	0.09	0.0598889	0.0211111	0	0.000444444	0	0.318556	0.426667	0.00411111	0.0508889	0.00844444	0.672	0.137556	0	0	0.00522222	0	0	0.131889	0.104333	0	0.000444444	0.0118889	0.186333	0.0168889	0
48	PT4	N	PT4N	0.00844444	0.681333	0.837667	0.358	0.486667	0.0656667	0.623	0.830667	0.553	0.00688889	0	0.154667	0.654	0.496667	0.529	0.610667	0	0.638667	0.324333	0	0	0.0153333	0.0453333	0	0.449333	0.0424444	0	0.209333	0	0.220667	0.441667	0.721
48	PT4	DL	PT4DL	0.000777778	0.370333	0.317333	0.0504444	0.212667	0.0487778	0.18	0.297667	0.239667	0.00922222	0	0.0526667	0.528	0.357667	0	0.348333	0.00988889	0.608333	0.0862222	0	0.0171111	0.000888889	0.0234444	0	0.191	0.0493333	0	0.110333	0	0.0953333	0.018	0.200333
48	QV4	NI	QV4NI	0.00911111	0.0551111	0.0484444	0	0.152667	0.0403333	0.00811111	0.104444	0.357667	0.0121111	0	0.00255556	0.172333	0.133778	0	0.158444	0.00188889	0.337778	0	0.00355556	0.00866667	0	0	0.0111111	0.0152222	0.0866667	0	0	0.00788889	0.100778	0	0.0131111
48	QV4	NR	QV4NR	0.009	0.196	0.310333	0.125333	0.0596667	0.0626667	0.0583333	0.369333	0.181	0.000333333	0	0.017	0.530667	0.217667	0.188667	0.614667	0.0103333	0.438333	0.075	0.002	0.0196667	0.02	0.0196667	0.00533333	0.144667	0.00166667	0.00933333	0.032	0.00733333	0.172333	0.014	0.358667
48	QV4	NL	QV4NL	0.00311111	0.384556	0.272889	0.00155556	0.0713333	0.04	0.0138889	0.0862222	0.139667	0.000444444	0.00177778	0.00888889	0.391333	0.247333	0.00544444	0.244333	0.008	0.457667	0.00644444	0.000444444	0.0183333	0	0.0834444	0.0124444	0.0102222	0.0274444	0	0.00377778	0.00488889	0.057	0	0.0731111
48	QV4	N	QV4N	0.00644444	0.622	0.325333	0.0368889	0.219667	0.0422222	0.184333	0.106556	0.249	0.00477778	0.00277778	0.00688889	0.359667	0.674	0.501222	0.3	0.00988889	0.812333	0	0.00222222	0.051	0.00822222	0.127333	0.0126667	0.335333	0.17	0.00744444	0.0371111	0.005	0.235	0.0423333	0.26
48	QV4	DL	QV4DL	0.00333333	0.312	0.227	0.336	0.183667	0.0866667	0.174333	0.711	0.519333	0.00366667	0	0.131	0.488333	0.397	0.131667	0.447333	0.0216667	0.707667	0.196	0.00333333	0.0123333	0.00533333	0.058	0.005	0.371	0.065	0	0.196667	0.00266667	0.0733333	0.00533333	0.505667
48	PT5	NI	PT5NI	0.00577778	0.377444	0.173667	0	0.051	0	0.0344444	0.00688889	0.0171111	0	0	0	0.0151111	0.249667	0.0101111	0.147222	0	0.265556	0.0172222	0	0.00444444	0.00622222	0	0.00544444	0.168889	0.00588889	0	0	0	0.00422222	0.00222222	0.0671111
48	PT5	NR	PT5NR	0.0117778	0.309	0.141333	0.0823333	0.0566667	0.045	0.114	0.186	0.0818889	0.0104444	0	0.0113333	0.268	0.363	0.0365556	0.317667	0.0166667	0.447	0	0.00744444	0.015	0.0103333	0.0121111	0.0216667	0.197333	0.0333333	0.0156667	0.0126667	0.0247778	0.148667	0.0196667	0.146667
48	PT5	NL	PT5NL	0.00533333	0.373667	0.189667	0.0393333	0.099	0.0363333	0.125333	0.175333	0.054	0.00933333	0	0.001	0.336667	0.366333	0	0.118	0.00433333	0.732333	0.0603333	0	0.0223333	0.052	0.0336667	0.00133333	0.264	0.11	0.00133333	0	0.0263333	0.294333	0.00433333	0.136667
48	PT5	N	PT5N	0.00677778	0.614667	0.133333	0.101333	0.150667	0.0271111	0.257667	0.389333	0.383667	0	0	0	0.409667	0.565333	0.196667	0.267333	0.00522222	0.901	0	0	0.00122222	0.000222222	0.0677778	0	0.458333	0.0516667	0	0.0573333	0.109333	0.289	0.0876667	0.335667
48	PT5	DL	PT5DL	0.00555556	0.625667	0.319	0.0613333	0.164	0.056	0.166333	0.434333	0.274	0.0116667	0	0.00511111	0.521333	0.378333	0.105	0.331333	0.00711111	0.785	0.182	0	0.00933333	0.0266667	0.00255556	0.00933333	0.413	0.113	0.000222222	0.0176667	0.0773333	0.285	0.033	0.318667
48	QV5	NI	QV5NI	0.00533333	0.271667	0.0436667	0.005	0.0283333	0.0473333	0.0963333	0.0836667	0.041	0.005	0.003	0.00266667	0.0243333	0.305667	0.0556667	0.07	0.0156667	0.306	0	0	0.0243333	0	0	0.00933333	0	0.0776667	0	0.0696667	0.00566667	0.0363333	0.0483333	0
48	QV5	NR	QV5NR	0.00244444	0.372	0.157	0.0886667	0.148	0.0653333	0.0186667	0.273333	0.189667	0.0166667	0.00155556	0.0136667	0.506333	0.306	0.0144444	0.592333	0.00777778	0.414333	0.0301111	0.00388889	0.0293333	0.0196667	0.0354444	0.0231111	0.178333	0.127333	0.00344444	0.00155556	0.00377778	0.226333	0.0107778	0.208
48	QV5	NL	QV5NL	0.00755556	0.574333	0.0998889	0.0323333	0.130333	0.032	0.258	0.197333	0.104667	0	0	0.0822222	0.235	0.388	0.00444444	0.191	0.00177778	0.545333	0	0	0.0183333	0	0	0	0.378667	0.116667	0	0	0.000111111	0.212667	0	0.0321111
48	QV5	N	QV5N	0.00244444	0.603667	0.355	0.0843333	0.324	0.0271111	0.429	0.801667	0.493	0.00377778	0	0.0424444	0.471	0.471	0.266667	0.459333	0.00555556	1.01	0.118333	0	0.03	0.0117778	0.056	0	0.58	0.142	0	0.152111	0.00122222	0.122333	0	0.445667
48	QV5	DL	QV5DL	0.00688889	0.788333	0.584	0.113	0.390333	0.0916667	0.600667	0.610333	0.859333	0.0453333	0.0185556	0.322667	1.035	0.782333	0.929667	0.491667	0.027	1.14033	0.151333	0.00355556	0.046	0.00244444	0	0.00655556	0.927	0.178667	0	0.111111	0.0132222	0.311667	0.0116667	0.779667
60	PT1	NI	PT1NI	0.0173333	1.21967	0.677	0.387	0.458333	0.110667	0.665333	0.364667	0.429	0.048	0.0143333	0.0983333	0.839667	0.673667	0.403333	1.038	0.0323333	1.204	0.031	0.0176667	0.0183333	0.174333	0.200333	0.0463333	0.949333	0.134	0.0183333	0.133667	0.043	0.156667	0.310333	0.742667
60	PT1	NR	PT1NR	0.006	1.34267	0.624333	0.861333	0.886	0.0506667	0.800333	1.07067	0.997333	0.0566667	0.000333333	0.0526667	0.64	0.818333	0.461	0.989333	0.00966667	1.499	0.0126667	0	0.0546667	0.262667	0.306333	0.00866667	0.825667	0.067	0.014	0.437667	0.01	0.208	0.342667	0.932
60	PT1	NL	PT1NL	0.00533333	0.556333	0.757	0.976667	1.34567	0.055	0.271	1.55167	0.848667	0.0896667	0.176667	0.0813333	0.762667	0.674667	1.116	0.979333	0.017	0.401667	0.177667	0.00533333	0.0173333	0.262667	0.285333	0.0146667	1.20233	0.157	0.009	0.498333	0.00533333	0.174333	0.783667	0.969667
60	PT1	N	PT1N	0.0116667	1.43567	1.02367	0.843667	1.06167	0.439333	1.43067	1.63833	0.946667	0.067	0.089	0.023	0.79	1.22433	0.843	1.32	0.048	1.835	0.182667	0.00366667	0.0983333	0.347	0.651	0.00866667	2.023	0.683	0	0.591	0.298	0.199333	1.17267	1.298
60	PT1	DL	PT1DL	0.00533333	1.72433	1.478	0.912	0.864	0.298	1.79667	1.74967	1.16067	0.158333	0.004	0.0426667	0.872667	1.325	1.106	1.044	0.0653333	2.16433	0.541333	0.008	0.191	0.259	0.575333	0.0736667	2.13067	0.917	0.00366667	0.681667	0.515	0.176667	0.963667	1.23067
60	QV1	NI	QV1NI	0.00355556	0.400556	0.025	0.195333	0.226	0.0313333	0.105667	0.541333	0.406667	0.140333	0.00922222	0.0836667	0.535333	0.307	0.0622222	0.435667	0.0156667	0.623667	0.00322222	0.00544444	0.0263333	0.314	0.369	0.0313333	0.00511111	0.065	0.01	0.000111111	0.00177778	0.101333	0.016	0.325667
60	QV1	NR	QV1NR	0.00322222	0.461333	0.978667	0.641667	0.637667	0.0553333	0.725667	1.20667	1.18733	0.0983333	0.0114444	0.104	0.843333	1.25533	0.334	0.556667	0.0266667	1.75067	0.0347778	0.0296667	0.0696667	0.301	0.72	0.0416667	1.223	0.613	0.0176667	0.741667	0.0156667	0.289	0.301333	0.790667
60	QV1	NL	QV1NL	0.004	0	0.00366667	0.008	0.0883333	0.150333	0.354	0.069	0.767667	0.016	0.00166667	0.086	0.167667	0.086	0.0396667	0.0176667	0.017	0.141667	0.0543333	0	0.041	0.267333	0	0.006	0.007	0.025	0.0173333	0	0.00266667	0.0483333	0.0246667	0.044
60	QV1	N	QV1N	0.00422222	0.639	1.08367	0.987333	0.843	0.0883333	0.969	1.20367	1.18	0.0181111	0.0141111	0.185333	0.839333	0.674	0.805333	1.18333	0.029	0.979333	0.164	0.014	0.091	0.288333	0.342	0.0253333	0.241333	0.270333	0.0116667	0.687	0.0103333	0.233	1.215	0.982333
60	QV1	DL	QV1DL	0.00811111	0.474667	0.42	0.716667	0.783333	0.099	1.02133	1.08733	1.328	0.158	0.0126667	0.137	0.967333	1.32133	1.25167	1.042	0.0486667	1.71533	0.0502222	0.0134444	0.0563333	0.169667	0.399333	0.0446667	1.127	0.218778	0.0113333	0.515667	0.00788889	0.231333	0.862333	0.913333
60	PT2	NI	PT2NI	0.00644444	1.341	0.927667	0.211	0.345667	0.102	0.817667	0.0936667	0.598	0.0606667	0	0.091	0.481333	1.20167	0.0245556	0.152	0.0296667	1.43833	0.051	0.0248889	0.036	0.375	0.017	0.0223333	1.36467	0.569	0.022	0.00833333	0.022	0.109667	0.043	0.303
60	PT2	NR	PT2NR	0.0137778	1.40967	1.71533	0.485333	0.502667	0.106333	0.721333	0.611	1.103	0.225	0.0115556	0.113	0.68	1.18867	0.517667	0.549	0.0516667	1.577	0.0995556	0.0278889	0.0466667	0.704667	0.0222222	0.045	1.221	1.34933	0.021	0.0213333	0.194	0.338	0.118333	0.343
60	PT2	NL	PT2NL	0.00222222	1.69367	1.14433	0.436667	0.633	0.482667	1.32233	0.652333	0.517	0.0972222	0	0.0343333	0.826	1.32533	0.515333	1.318	0.0228889	2.025	0.0706667	0.00366667	0.0393333	0.454	0	0.0196667	1.89	0.961333	0	0	0	0.225667	0.178	0.494667
60	PT2	N	PT2N	0.00533333	1.371	1.21233	0.850667	0.956667	0.481333	1.50767	2.14733	1.44133	0.212667	0.993667	0.086	0.837667	1.37633	1.54233	1.11567	0.0223333	1.72233	0.691333	0	0.09	0.481333	0.728	0.191333	2.00533	0.980333	0.002	0.966	0.367667	0.245667	1.81433	1.29033
60	PT2	DL	PT2DL	0.00588889	1.739	1.428	0.711333	0.794667	0.285667	1.62	2.39267	1.63833	0.104778	0	0.0276667	0.939667	1.32033	1.02033	1.62633	0.109	2.067	0.288667	0	0.0626667	0.400333	0.682333	0.0583333	1.983	0.868	0.00688889	0.701333	0.0856667	0.225333	1.403	1.15033
60	QV2	NI	QV2NI	0.00188889	0	0	0.256444	0.421	0.0263333	0.0845556	0.551333	0.0613333	0.014	0	0.00522222	0.717	0.633	0.119444	0.656667	0.00511111	1.122	0.00355556	0.00577778	0.0596667	0.0806667	0.137111	0.00711111	0.120667	0.103778	0	0	0	0.146667	0.407556	0.276333
60	QV2	NR	QV2NR	0.00188889	1.66867	1.32767	0.53	0.852333	0.134	1.55667	1.911	1.17533	0.245	0.0105556	0.0676667	0.832667	1.57033	0.333	1.39767	0.0483333	1.875	0.662667	0.048	0.176333	0.536667	0.698333	0.072	1.82767	0.893	0.00677778	0.252	0.00266667	0.272333	0.460222	0.704333
60	QV2	NL	QV2NL	0.00444444	0.754778	0.651333	0.0228889	0.158667	0.04	0.465556	0.0486667	0.187	0.0315556	0	0.0281111	0.390333	0.775	0.077	0.083	0	0.715	0.00788889	0	0.0197778	0.260333	0.0141111	0	0.601889	0.00277778	0	0	0.000222222	0.015	0.431222	0.181111
60	QV2	N	QV2N	0.005	1.56333	1.405	0.613667	0.894	0.0413333	1.579	0.908333	0.784333	0.109667	0.0213333	0.0493333	0.975	1.54067	0.236333	0.927333	0.064	1.72933	0.253667	0.053	0.101667	0.194667	0.232	0.0926667	2.064	0.967667	0	0.409333	0.0803333	0.302667	0.495333	0.783333
60	QV2	DL	QV2DL	0.00277778	1.49733	1.32133	0.628	0.758667	0.308	1.29933	0.611	0.814667	0.155	0.0147778	0.0793333	0.929333	1.191	0.721	1.19933	0.042	1.783	0.385444	0.0364444	0.061	0.257333	0.191778	0.06	1.48	0.993333	0.00644444	0.235667	0.0567778	0.421	1.17667	0.671667
60	PT3	NI	PT3NI	0.00311111	1.705	1.30767	0.752333	1.022	0.111	1.277	0.814	1.16433	0.505	0.014	0.170333	0.774	1.185	0.256333	0.662333	0.0262222	1.94833	0.0786667	0.00422222	0.0138889	0.428333	0.116556	0.0526667	1.11789	0.857667	0.0243333	0.312667	0.00444444	0.265667	0.347667	1.02833
60	PT3	NR	PT3NR	0.00744444	0.655	0.606	0.332333	0.494333	0.131333	1.05967	0.678	0.989333	0.0145556	0.0255556	0.184667	0.723333	0.662	0.400667	0.955	0.0293333	0.728	0.0221111	0.0263333	0.0393333	0.202667	0.0202222	0.0245556	0.0553333	0.0452222	0.0246667	0.355667	0.0111111	0.291	0.441889	0.615667
60	PT3	NL	PT3NL	0.00377778	1.80333	1.331	0.611333	0.799333	0.711667	1.389	1.587	1.62733	0.345333	0	0.215667	1.03667	1.49033	1.20433	1.232	0.163667	1.90267	0.343667	0.0142222	0.186	0.729	0.307667	0.165	1.87233	1.03167	0.00211111	0.637667	0.119333	0.190667	1.198	0.911333
60	PT3	N	PT3N	0.00588889	1.50633	1.15167	0.535667	0.781333	0.455	1.244	2.28033	1.30733	0.084	0.0101111	0.477667	0.749667	1.251	1.076	1.22833	0.197333	1.73933	0.0613333	0.00633333	0.0986667	0.551667	0.468667	0.189333	1.74733	0.798	0.0322222	0.652333	0.0666667	0.209667	0.869667	0.855
60	PT3	DL	PT3DL	0.00122222	1.14167	1.27967	0.273667	0.304667	0.236333	1.15	0.867333	1.155	0.00411111	0.0105556	0.195667	0.514333	0.93	0.0465556	0.520333	0.0686667	1.65833	0.0792222	0.0213333	0.0748889	0.221667	0.0162222	0.08	1.54933	0.255333	0.0223333	0.0285556	0.00944444	0.203	0.0112222	0.203
60	QV3	NI	QV3NI	0.00333333	0.652667	0.381667	0.175333	0.341333	0.0663333	0.011	0.268667	0.463333	0.00266667	0.00233333	0.00166667	0.411333	0.203	0.333333	0.796333	0.0283333	0.654667	0.094	0	0.0233333	0.0126667	0.003	0.0103333	0.048	0.209333	0	0.00266667	0	0.0353333	0.007	0.325
60	QV3	NR	QV3NR	0.006	0.053	0.531667	0.0753333	0.178	0.0666667	0.215	0.552	0.966333	0.00933333	0	0.0633333	0.433667	0.112667	0.186	0.881	0.00466667	0.224667	0	0	0.154333	0.0803333	0.00266667	0.0303333	0.0186667	0.246	0.000666667	0	0	0.0126667	0.00766667	0.455333
60	QV3	NL	QV3NL	0.00322222	2.127	0.00955556	0.064	0.388333	0.0753333	1.23933	0.115667	0.148667	0.0773333	0	0.0126667	0.285	0.719667	0.0341111	0.489	0.0181111	1.87767	0	0.00622222	0.0134444	0.0632222	0.332444	0.0706667	2.10167	0.943667	0	0.253111	0.0477778	0.218	0.363667	0.378333
60	QV3	N	QV3N	0.00488889	1.06067	1.02233	0.224	0.351	0.0653333	0.722333	0.0443333	0.435333	0.00511111	0	0.0186667	0.237	1.02033	0.118333	0.593556	0.007	1.24533	0.256556	0	0.017	0.0965556	0.0212222	0.0276667	1.272	0.771	0.00355556	0.000777778	0.000111111	0.162667	0.00144444	0.141667
60	QV3	DL	QV3DL	0.00255556	0.675778	0.778333	0.287	0.333	0.115	0.722	0.717	0.573333	0.122667	0.00811111	0.0283333	0.633667	1.103	0.0186667	0.935333	0.0443333	1.31867	0.000555556	0.00188889	0.132	0.115111	0.201556	0.0203333	1.25867	0.331111	0.00177778	0.551667	0.0101111	0.107333	0.407444	0.462333
60	PT4	NI	PT4NI	0.00744444	1.82233	1.489	0.629667	1.07833	0.181889	1.75067	1.98367	1.288	0.199889	0.0203333	0.787333	1.13433	1.471	1.74367	0.837667	0.0495556	2.27433	0.063	0	0.103	0.207	0.603667	0.0786667	2.03833	1.15667	0	0.817333	0.681667	0.3	0.678222	1.53133
60	PT4	NR	PT4NR	0.00144444	1.44333	1.28167	0.376444	0.611333	0.072	1.18967	1.13167	0.939333	0.107444	0.00388889	0.0876667	0.786333	1.21967	0.443	0.822333	0.039	1.46933	0.329444	0.0284444	0.00288889	0.0414444	0.168111	0.000555556	1.617	0.787	0	0.203667	0.0513333	0.259333	0.0584444	0.728
60	PT4	NL	PT4NL	0.00744444	1.44	1.14133	0.226667	0.852333	0.294333	0.729	0.678333	0.188333	0	0.00388889	0.0171111	0.637	1.05267	0.0726667	0.202667	0.0541111	0.989	0.354444	0.00822222	0.000888889	0.179667	0	0.0376667	0.578333	0.535333	0	0.0105556	0.245	0.182333	0.535333	0.106333
60	PT4	N	PT4N	0.00811111	1.482	1.19033	1.099	0.839333	0.229333	1.135	1.776	1.23867	0.0923333	0.0371111	0.459667	0.934667	1.26367	1.36033	1.129	0.00322222	1.308	0.639667	0	0.0473333	0.227	0.583333	0.00788889	1.356	0.443333	0.00322222	0.720333	0.0412222	0.171333	1.424	1.04733
60	PT4	DL	PT4DL	0.00588889	1.36733	0.913333	0.322333	0.597333	0.104333	1.116	1.05367	0.91	0.0675556	0	0.136333	0.786	1.038	0.068	0.883	0.0361111	1.23	0.108222	0	0.0501111	0.135333	0.0902222	0.0147778	0.832	0.383333	0	0.328333	0	0.181	0.127667	0.537333
60	QV4	NI	QV4NI	0.00611111	0.449	0.342333	0.00355556	0.553	0.0376667	0.208333	0.293	1.142	0.0186667	0	0.0466667	0.391	0.372333	0.0117778	0.365444	0.00277778	0.825333	0.00622222	0.00611111	0.0133333	0.114667	0	0.0201111	0.133778	0.419667	0	0.00255556	0.00822222	0.179667	0	0.168
60	QV4	NR	QV4NR	0.00988889	0.679667	0.930667	0.742333	0.224667	0.066	0.381667	0.911	1.12067	0.00844444	0	0.0603333	0.873333	0.732333	0.603667	1.05867	0.0186667	1.183	0.201	0.00655556	0.0696667	0.187333	0.022	0.026	0.499	0.00933333	0.0102222	0.132444	0.0124444	0.185333	0.0543333	0.789
60	QV4	NL	QV4NL	0.00477778	1.09211	0.677111	0.0346667	0.272333	0.0703333	0.0284444	0.296333	0.881333	0	0.00511111	0.0836667	0.659333	0.662333	0.0413333	0.464	0.00233333	1.19133	0.00577778	0.000222222	0.0454444	0.117111	0.213111	0.0127778	0.0101111	0.196111	0.00811111	0.00255556	0.00177778	0.157333	0.00522222	0.172111
60	QV4	N	QV4N	0.00477778	1.34233	0.891444	0.288	0.66	0.225333	1.076	0.412	0.582	0.0177778	0.00455556	0.057	0.689333	1.129	1.042	0.800667	0.00544444	1.583	0	0.0117778	0.146333	0.103	0.390444	0.0286667	1.17333	0.831667	0.0124444	0.128556	0.0101111	0.285	0.189333	0.865
60	QV4	DL	QV4DL	0.000888889	0.928333	0.737333	1.06	0.786333	0.302667	0.787333	1.65267	0.911	0.0111111	0	0.442333	0.763667	0.951333	0.588333	1.081	0.0446667	1.47833	0.301333	0.000888889	0.0408889	0.0863333	0.162889	0.0143333	1.255	0.489333	0	0.474	0.00688889	0.16	0.00511111	0.986
60	PT5	NI	PT5NI	0.00933333	0.943	0.795667	0	0.234667	0	0.480667	0.00933333	0.0466667	0.005	0	0.001	0.099	0.684667	0.159333	0.268333	0	0.477333	0.00433333	0	0.00566667	0.235667	0	0.0433333	0.496333	0.076	0	0	0	0.004	0.259	0.193667
60	PT5	NR	PT5NR	0.0125556	1.21167	0.491	0.453667	0.236667	0.056	0.618333	0.382	0.25	0.0175556	0	0.0383333	0.523	1.20433	0.286333	0.661333	0.027	1.522	0.0515556	0.0135556	0.032	0.129667	0.0296667	0.0786667	0.778667	0.144333	0.015	0.0126667	0.0233333	0.145667	0.18	0.459667
60	PT5	NL	PT5NL	0.00277778	1.35	0.785	0.305333	0.326667	0.151667	1.074	0.36	0.254	0.103333	0	0.00577778	0.642	1	0.0127778	0.397889	0.00744444	1.61633	0.0967778	0	0.035	0.219	0.112889	0.05	1.41567	0.699	0.000111111	0	0.252889	0.292	0.0683333	0.275667
60	PT5	N	PT5N	0.006	1.678	0.636	0.657667	0.683333	0.0966667	1.14967	1.20167	0.913333	0.01	0	0.0146667	0.682333	1.22967	0.897333	0.987667	0.037	1.65133	0.041	0.0123333	0.0666667	0.137333	0.274333	0.0523333	1.742	0.419	0	0.371333	0.912	0.28	0.798667	1.00267
60	PT5	DL	PT5DL	0.00388889	1.487	1.044	0.336	0.555333	0.112	0.966667	1.176	0.784667	0.0238889	0	0.0598889	0.824667	1.00367	0.39	0.849667	0.0726667	1.40533	0.463333	0.0232222	0.056	0.138333	0.166	0.0466667	1.43	0.630333	0	0.281333	0.601667	0.326667	0.250333	0.696667
60	QV5	NI	QV5NI	0.00333333	1.06633	0.315333	0.120667	0.105	0.043	1.02067	0.233	0.1	0.015	0.00166667	0.0316667	0.192667	0.593333	0.206667	0.202667	0.009	0.617667	0.000666667	0.00366667	0.031	0.17	0	0.0293333	0.0303333	0.227667	0	0.374667	0.0163333	0.148667	0.283333	0.0136667
60	QV5	NR	QV5NR	0.00211111	1.45833	0.478	0.523333	0.584667	0.0656667	0.185	0.699667	0.521667	0.0216667	0.00677778	0.041	0.842	0.992	0.136	1.13567	0.0193333	1.00733	0.0503333	0.00577778	0.0353333	0.177667	0.162778	0.130778	0.683667	0.730667	0.00766667	0.00211111	0.00377778	0.248667	0.0143333	0.418
60	QV5	NL	QV5NL	0.00755556	1.417	0.431889	0.299	0.395	0.05	1.21733	0.492333	0.292333	0.00244444	0	0.302667	0.504333	1.12567	0.132889	0.653333	0.0495556	1.101	0.00211111	0.0107778	0.110667	0.084	0.0227778	0.00711111	1.616	0.705	0	0.00744444	0.0201111	0.341667	0.00144444	0.102222
60	QV5	N	QV5N	0.00511111	1.49333	1.01867	0.513667	0.704	0.0742222	1.12267	1.653	1.013	0.0162222	0.00911111	0.341667	0.837	1.07467	1.04233	0.963667	0.019	1.698	0.525	0.0405556	0.06	0.158333	0.284667	0.0303333	1.784	0.84	0	0.661	0.0321111	0.164	0	1.004
60	QV5	DL	QV5DL	0.00844444	1.87033	1.64333	0.722333	1.27667	0.210667	1.65667	1.39233	1.907	0.271667	0.0387778	0.898333	1.52233	1.72867	2.03167	1.49067	0.0566667	1.91967	0.809	0.04	0.161	0.059	0.200333	0.0803333	1.96967	1.015	0	0.324222	0.0916667	0.364	0.037	1.28333
72	PT1	NI	PT1NI	0.0177778	1.62267	0.964667	1.033	0.616333	0.210667	0.962333	0.635667	0.972667	0.117778	0.0153333	0.121333	1.03867	1.07633	0.631333	1.41667	0.0347778	1.36533	0.0586667	0.0204444	0.0322222	0.403667	0.277667	0.153333	1.88567	0.425333	0.0201111	0.198556	0.0487778	0.175	0.545667	0.895333
72	PT1	NR	PT1NR	0.00677778	1.67633	0.816	1.26	0.810667	0.0686667	1.26667	1.69433	1.29267	0.158333	0.00988889	0.139333	0.821667	1.115	0.762667	1.533	0.0153333	1.85833	0.113333	0.00644444	0.0683333	0.643667	0.7	0.0263333	1.21267	0.215111	0.0212222	0.704	0.0437778	0.229667	0.715333	1.029
72	PT1	NL	PT1NL	0.00466667	0.861667	0.922667	1.53567	1.43933	0.083	0.547333	2.07167	1.126	0.190333	0.314	0.154	0.931	1.22333	1.44533	1.385	0.0203333	0.602	0.171333	0.0116667	0.0226667	0.460333	0.582667	0.0316667	1.51833	0.332333	0.0163333	0.754333	0.00633333	0.201667	1.076	0.99
72	PT1	N	PT1N	0.0116667	1.462	1.013	1.29333	1.05833	0.831333	1.48833	2.01667	1.32867	0.158667	0.237333	0.107	0.967	1.32467	1.207	1.49033	0.151333	1.935	0.336333	0.00466667	0.137667	0.623667	0.969	0.0256667	2.265	0.84	0.00166667	0.923667	0.802333	0.185333	1.48267	1.274
72	PT1	DL	PT1DL	0.006	1.67933	1.41033	1.28467	0.874667	0.622333	1.87967	2.24867	1.47167	0.325333	0.005	0.102	1.073	1.81867	1.496	1.35	0.216667	2.285	0.550333	0.065	0.267333	0.499333	0.931333	0.176333	2.483	1.061	0.0483333	0.976667	0.786	0.202333	1.24433	1.23633
72	QV1	NI	QV1NI	0.00433333	0.556	0.063	0.377	0.461	0.0713333	0.288667	0.693	0.853	0.225667	0.0273333	0.223667	0.661	0.532333	0.139667	0.626333	0.0213333	0.911	0.00266667	0.00766667	0.022	0.458	0.461667	0.05	0.0103333	0.174	0.0213333	0.00833333	0.00133333	0.128	0.0303333	0.533
72	QV1	NR	QV1NR	0.00344444	1.27733	1.29367	1.052	0.767	0.0726667	0.903333	1.56133	1.50467	0.196	0.035	0.213667	1.00867	1.664	0.696	1.01167	0.0263333	2.154	0.107667	0.0453333	0.0816667	0.630667	1.044	0.0616667	1.51833	0.825667	0.0236667	1.083	0.02	0.281	0.416667	1.04967
72	QV1	NL	QV1NL	0.003	0	0.005	0.0663333	0.243	0.312	0.564667	0.26	1.38767	0.0316667	0.0136667	0.197667	0.360333	0.310667	0.110333	0.0383333	0.0233333	0.342333	0.0496667	0.00466667	0.0433333	0.356	0.0216667	0.00666667	0.0223333	0.046	0.035	0.008	0	0.100333	0.0436667	0.159667
72	QV1	N	QV1N	0.00455556	1.083	1.087	1.61433	0.925667	0.122	1.296	1.586	1.37733	0.0248889	0.0473333	0.321	1.01933	1.05767	1.01833	1.40567	0.0416667	1.41233	0.498667	0.0166667	0.225667	0.470333	0.460556	0.0596667	0.517	0.629333	0.0243333	0.956667	0.00277778	0.282333	1.37133	1.13233
72	QV1	DL	QV1DL	0.00888889	0.602667	0.499667	1.05467	0.854667	0.143	1.22467	1.50067	1.58467	0.287	0.064	0.251667	1.154	1.88867	1.62833	1.51367	0.072	2.119	0.0658889	0.0408889	0.0885556	0.305667	0.538667	0.081	1.66067	0.287889	0.0336667	0.711	0.0336667	0.197667	1.15267	1.09567
72	PT2	NI	PT2NI	0.00466667	1.603	1.26367	0.327667	0.549333	0.184667	1.273	0.245667	1.21033	0.156667	0.0173333	0.273667	0.729	1.78067	0.068	0.294667	0.0296667	1.86333	0.264333	0.0963333	0.0363333	0.616333	0.0196667	0.0363333	1.725	0.783667	0.035	0.055	0.035	0.143333	0.114333	0.742667
72	PT2	NR	PT2NR	0.0107778	1.43767	1.785	0.833667	0.659	0.186333	1.093	1.20467	1.31467	0.349667	0.054	0.288333	0.878333	1.34167	0.760667	0.712667	0.06	1.77767	0.404222	0.0355556	0.0496667	1.24767	0.0276667	0.073	1.624	1.56133	0.032	0.0336667	0.327667	0.358667	0.477667	0.611333
72	PT2	NL	PT2NL	0.000555556	1.68667	1.243	0.82	0.734	0.807333	1.50667	0.899667	1.03667	0.227667	0.0147778	0.086	1.00933	1.73733	0.822667	1.54467	0.0401111	2.169	0.583333	0.0246667	0.0423333	0.814667	0	0.0476667	2.439	1.11467	0	0.000222222	0	0.241667	0.44	0.868333
72	PT2	N	PT2N	0.00833333	1.36233	1.17567	1.13567	1.05767	0.839333	1.50333	2.602	1.629	0.425	1.391	0.216	1.025	1.56733	1.80167	1.41867	0.123333	1.79033	0.767667	0	0.225333	0.835333	0.87	0.371333	2.22367	0.996333	0.0163333	1.419	0.627	0.230667	1.987	1.24867
72	PT2	DL	PT2DL	0.00922222	1.69267	1.40567	1.088	0.788667	0.614667	1.72467	2.48933	1.79133	0.205	0.00344444	0.062	1.07067	1.77267	1.38367	1.992	0.258333	2.24	0.346333	0.0586667	0.0863333	0.745	1.16733	0.130333	2.386	0.898333	0.0152222	0.990667	0.331333	0.203	1.72467	1.194
72	QV2	NI	QV2NI	0.00166667	0.001	0	0.367667	0.605667	0.0383333	0.211667	0.956333	0.168	0.0833333	0	0.014	0.903667	0.947333	0.225667	1.15833	0.00933333	1.63667	0.0216667	0.026	0.0733333	0.174	0.204667	0.0343333	0.238667	0.341667	0.001	0.00433333	0	0.157333	0.545667	0.38
72	QV2	NR	QV2NR	0.001	1.73367	1.30467	0.959333	0.821	0.262	1.63633	2.33233	1.365	0.398333	0.0136667	0.136667	1.079	2.223	0.547667	1.745	0.0676667	2.14733	0.821667	0.0616667	0.213667	0.851667	1.186	0.157667	2.174	1.20667	0.0286667	0.453	0.0496667	0.286333	0.816333	0.899333
72	QV2	NL	QV2NL	0.00544444	1.20756	0.869667	0.029	0.282333	0.0676667	0.587556	0.190667	0.382333	0.0604444	0	0.0916667	0.571333	1.11833	0.204667	0.181667	0	0.954667	0.0844444	0	0.0242222	0.480667	0.118556	0.00611111	0.758889	0.00466667	0.00977778	0	0	0.0326667	0.546444	0.293889
72	QV2	N	QV2N	0.00477778	1.70233	1.45067	0.966667	0.927	0.085	1.81833	1.323	1.04367	0.135	0.0245556	0.0716667	1.25867	2.24733	0.484333	1.344	0.0813333	2.07733	0.418	0.0571111	0.168333	0.389667	0.388	0.233	2.48233	1.24033	0.0165556	0.586333	0.250667	0.276333	0.938	1.023
72	QV2	DL	QV2DL	0.00211111	1.68567	1.56333	1.04733	0.976333	0.478667	1.639	0.951	1.192	0.334	0.0948889	0.172	1.16167	1.531	1.07167	1.76833	0.0696667	2.10467	0.547333	0.056	0.0656667	0.442	0.246889	0.126	2.098	1.19767	0.00688889	0.344333	0.0888889	0.384	1.47133	1.08467
72	PT3	NI	PT3NI	0.00411111	1.85867	1.84467	1.214	1.03233	0.167667	1.81033	1.29433	1.308	0.674	0.052	0.29	1.01033	1.442	0.545667	1.02933	0.0877778	2.34333	0.276	0.0157778	0.0182222	1.07733	0.180222	0.201333	1.61778	1.243	0.0746667	0.451333	0.00755556	0.326667	0.629667	1.48167
72	PT3	NR	PT3NR	0.00988889	1.181	0.778333	0.598	0.667667	0.231333	1.48867	1.00167	1.24333	0.0413333	0.0706667	0.311667	0.877333	1.14267	0.656667	1.23	0.0436667	1.117	0.146778	0.0673333	0.0843333	0.378667	0.0214444	0.044	0.143	0.150111	0.0243333	0.617333	0.0278889	0.304333	0.623	0.756
72	PT3	NL	PT3NL	0.00322222	1.74333	1.22533	0.897667	0.813333	1.11733	1.377	1.83967	1.745	0.566333	0	0.274667	1.27333	1.79233	1.433	1.43167	0.414333	2.05633	0.584333	0.0902222	0.278333	1.01267	0.362	0.361	2.24167	1.089	0.0406667	1.00467	0.423667	0.214667	1.435	0.983667
72	PT3	N	PT3N	0.0101111	1.363	1.1	0.743667	0.755	0.799667	1.167	2.64267	1.45667	0.220667	0.00477778	0.673	0.856667	1.655	1.39433	1.493	0.298333	1.75767	0.189	0.0593333	0.109667	0.867667	0.917333	0.279667	1.83833	0.752	0.119556	0.902889	0.262	0.308667	1.21767	0.886
72	PT3	DL	PT3DL	0.00188889	1.435	1.59567	0.381	0.546	0.439	1.51733	1.18733	1.393	0.0248889	0.041	0.287667	0.765	1.711	0.107	0.662333	0.108667	1.96667	0.192556	0.0643333	0.0813333	0.406333	0.0232222	0.134	2.18867	0.434667	0.031	0.0916667	0.0266667	0.24	0.0313333	0.310667
72	QV3	NI	QV3NI	0.00344444	0.663778	0.423889	0.273	0.542667	0.0946667	0.0413333	0.455667	0.588667	0.00677778	0.000555556	0.0297778	0.496333	0.420333	0.539333	0.888667	0.0341111	0.807667	0.222667	0	0.023	0.0853333	0.00833333	0.0341111	0.0675556	0.289778	0	0.00455556	0.00477778	0.047	0.0574444	0.437
72	QV3	NR	QV3NR	0.0166667	0.281333	0.804333	0.0963333	0.297667	0.0933333	0.387	0.795	1.20467	0.003	0	0.124667	0.589667	0.238	0.308667	0.963333	0	0.439667	0	0	0.461667	0.224667	0.00566667	0.0916667	0.03	0.437667	0	0	0	0.0146667	0.0106667	0.604
72	QV3	NL	QV3NL	0.00466667	2.425	0.017	0.197333	0.810667	0.164	1.69933	0.266667	1.039	0.188333	0.000666667	0.0506667	0.583667	0.692	0.058	0.757	0.054	2.228	0.021	0.0283333	0.012	0.131	0.542333	0.107667	2.52533	1.182	0	0.393333	0.229333	0.197333	0.567333	0.426667
72	QV3	N	QV3N	0.00755556	1.57	1.55067	0.395667	0.565	0.0966667	1.16967	0.114	1.07967	0.0116667	0.00688889	0.0903333	0.335667	1.058	0.36	0.683333	0.00655556	1.51533	0.262111	0.00444444	0.0128889	0.242333	0.0572222	0.0493333	2.00867	1.12267	0.00855556	0.00177778	0.00144444	0.147	0.00344444	0.419667
72	QV3	DL	QV3DL	0.00277778	1.18767	0.897333	0.469333	0.502	0.157667	1.19333	1.02267	0.806667	0.26	0.0148889	0.0486667	0.816	1.54667	0.0343333	1.29467	0.066	1.64067	0.000444444	0.00211111	0.183	0.259222	0.264111	0.033	1.76867	0.440667	0.000777778	0.752667	0.0138889	0.102333	0.607333	0.734333
72	PT4	NI	PT4NI	0.00755556	1.72533	1.41733	0.929667	1.049	0.416	1.73633	2.221	1.59167	0.435333	0.0893333	1.14533	1.41967	1.83	2.055	1.259	0.316667	2.422	0.0943333	0.00188889	0.251667	0.434	1.04433	0.254667	2.259	1.08033	0	1.286	1.12	0.274	0.955333	1.50767
72	PT4	NR	PT4NR	0.00155556	1.55	1.40533	0.514778	0.713667	0.216	1.57933	1.57567	1.35633	0.344444	0.0181111	0.141667	1.039	1.49567	0.598667	1.19433	0.126333	1.61567	0.270778	0.0451111	0.0434444	0.17	0.439111	0.0124444	2.20633	0.917667	0.00155556	0.399	0.272667	0.229	0.136778	0.996667
72	PT4	NL	PT4NL	0.00611111	1.49867	1.09633	0.483667	0.951333	0.767333	1.03167	0.994	0.471	0.044	0.0363333	0.0691111	0.836667	1.24933	0.319333	0.369667	0.0944444	1.32267	0.397444	0.0188889	0.00844444	0.464333	0.00422222	0.0723333	0.963667	0.753667	0.0121111	0.0175556	0.645667	0.177667	0.994667	0.412667
72	PT4	N	PT4N	0.00888889	1.49967	1.08733	1.57767	0.812667	0.454667	1.10867	2.03	1.495	0.262667	0.115889	0.779667	1.092	1.36833	1.65233	1.28067	0.0848889	1.47267	0.597	0.000888889	0.138	0.497	1.22467	0.0418889	1.72833	0.651667	0.0107778	1.10933	0.325	0.156667	1.502	0.984667
72	PT4	DL	PT4DL	0.00822222	1.55233	1.104	0.617667	0.699	0.242333	1.362	1.576	1.31033	0.234	0.00344444	0.252333	0.871	1.37733	0.273	1.08633	0.173111	1.445	0.219333	0.0125556	0.150333	0.410333	0.319889	0.0586667	1.54433	0.748333	0.0125556	0.535667	0.0211111	0.214667	0.346	0.834333
72	QV4	NI	QV4NI	0.00655556	0.986333	0.600667	0.064	0.647667	0.043	0.358	0.481	1.521	0.034	0	0.222667	0.663333	0.556	0.072	0.535444	0.00355556	1.118	0.0345556	0.00588889	0.00511111	0.343	0.000555556	0.0254444	0.259333	0.895333	0.00222222	0.041	0.00488889	0.242667	0.0242222	0.466333
72	QV4	NR	QV4NR	0.0116667	0.954667	0.945	1.21333	0.441	0.094	0.725	1.25067	1.41633	0.0113333	0	0.181	1.05	1.16833	0.782667	1.206	0.032	1.41467	0.322	0.0583333	0.126667	0.382333	0.015	0.0803333	1.02233	0.08	0.0533333	0.234333	0.029	0.216333	0.219667	0.813667
72	QV4	NL	QV4NL	0.00755556	1.26089	0.771	0.102333	0.610333	0.166667	0.08	0.458	1.30733	0	0.0173333	0.177667	0.814	1.024	0.123333	0.505333	0	1.36233	0.00688889	0.00277778	0.0702222	0.255333	0.266778	0.019	0.0117778	0.289889	0.0192222	0.00211111	0.0144444	0.175667	0.0214444	0.190333
72	QV4	N	QV4N	0.00322222	1.591	0.938556	0.509	0.95	0.498333	1.40167	0.799	0.831667	0.0825556	0.00777778	0.144333	0.894333	1.42	1.258	1.10867	0.0123333	1.90733	0.00877778	0.0242222	0.224333	0.243	0.510667	0.069	1.50867	1.207	0.0358889	0.217556	0.0708889	0.282	0.368333	1.273
72	QV4	DL	QV4DL	0.00166667	1.05967	0.953	1.326	0.866	0.653667	0.907	1.93333	1.27767	0.0276667	0.000333333	0.757667	0.996333	1.52267	0.962667	1.445	0.083	1.68033	0.364667	0.015	0.0706667	0.23	0.224	0.03	1.70433	0.821	0	0.687667	0.0423333	0.153333	0.0253333	1.22533
72	PT5	NI	PT5NI	0.00633333	1.08333	0.987	0.001	0.366667	0	0.811	0.0316667	0.272333	0.072	0.003	0.023	0.288333	0.867	0.267	0.371	0	0.692667	0.106	0	0.013	0.487333	0.014	0.0896667	0.661	0.332333	0.00366667	0	0	0.0203333	0.663667	0.407333
72	PT5	NR	PT5NR	0.0133333	1.81967	0.804333	0.845667	0.477667	0.097	0.963333	0.556667	0.654	0.042	0.0163333	0.0903333	0.763333	1.58167	0.648	0.827667	0.0583333	1.98333	0.278	0.0216667	0.0396667	0.215333	0.046	0.207	1.269	0.452	0.017	0.018	0.0316667	0.185667	0.354333	0.866333
72	PT5	NL	PT5NL	0.00266667	1.69567	0.893667	0.481333	0.538333	0.344667	1.48867	0.648333	0.610667	0.402667	0	0.0336667	0.797333	1.16233	0.111333	0.824667	0.0183333	1.75833	0.115333	0	0.0376667	0.509667	0.221667	0.140667	2.08667	0.985667	0.000333333	0	0.653667	0.332667	0.374667	0.498333
72	PT5	N	PT5N	0.00844444	1.721	0.897	1.18467	0.741333	0.344	1.26533	1.62467	1.32333	0.0563333	0	0.0901111	0.774667	1.436	1.24	1.326	0.0621111	1.772	0.103111	0.0212222	0.194	0.398333	0.563333	0.131	2.28133	0.851667	0	0.711	1.62467	0.236333	1.122	1.11
72	PT5	DL	PT5DL	0.00322222	1.57467	1.07867	0.613667	0.766333	0.264667	1.282	1.68867	1.11033	0.0847778	0.00255556	0.123667	0.951667	1.36633	0.769	1.14633	0.167667	1.67133	0.398333	0.0541111	0.0843333	0.34	0.406667	0.099	2.131	0.907333	0	0.647333	1.30567	0.333333	0.44	0.843333
72	QV5	NI	QV5NI	0.00222222	1.35956	0.477333	0.255556	0.211333	0.0776667	1.63867	0.381	0.260333	0.0315556	0.0168889	0.137667	0.332	0.817333	0.395889	0.425	0.0108889	0.886	0.0798889	0.0274444	0.05	0.483222	0.00955556	0.053	0.117333	0.447	0.00688889	0.595444	0.0215556	0.189333	0.428778	0.0576667
72	QV5	NR	QV5NR	0.00366667	1.742	0.837	0.753333	0.888333	0.065	0.591	0.945667	1.02267	0.054	0.0163333	0.0896667	1.10333	1.468	0.212667	1.483	0.0533333	1.32933	0.0746667	0.0186667	0.045	0.289667	0.288333	0.304333	1.152	1.18767	0.0153333	0.006	0.002	0.258667	0.0336667	0.688
72	QV5	NL	QV5NL	0.00988889	1.788	0.542556	0.467667	0.634667	0.089	1.596	0.703	0.526333	0.00644444	0	0.538667	0.657	1.687	0.278889	1.02267	0.0923333	1.331	0.0246667	0.0147778	0.176333	0.210667	0.0787778	0.0222222	1.88133	0.791	0	0.00511111	0.0655556	0.346333	0.0125556	0.15
72	QV5	N	QV5N	0.00255556	1.52167	1.055	0.943667	0.747333	0.228333	1.10867	2.006	1.15167	0.0603333	0.00844444	0.572333	0.965667	1.21367	1.29033	1.28233	0.0303333	1.763	0.477	0.100667	0.152	0.377	0.526	0.0646667	2.14667	0.994333	0	1.04867	0.172222	0.159333	0.00888889	0.953
72	QV5	DL	QV5DL	0.00955556	1.913	1.56567	1.18233	1.394	0.411333	1.62267	1.85	2.037	0.570667	0.0565556	1.24	1.864	1.971	2.289	1.747	0.0813333	1.98167	0.856	0.102667	0.355667	0.237667	0.547333	0.231	1.89467	1.066	0.00355556	0.479222	0.553667	0.383667	0.0786667	1.443
84	PT1	NI	PT1NI	0.0256667	1.569	0.922333	1.63167	0.813333	0.378	1.42867	1.03533	1.28267	0.248333	0.0236667	0.188667	1.22933	1.117	0.822	1.566	0.148333	1.47933	0.099	0.011	0.150667	0.676333	0.301667	0.184333	2.279	0.660667	0.00866667	0.277667	0.0503333	0.208667	0.896	0.922
84	PT1	NR	PT1NR	0.00633333	1.65867	0.822	1.59133	0.842667	0.108	1.39033	2.216	1.46733	0.333	0.0546667	0.265667	1.02267	1.38933	1.02767	1.70767	0.0253333	2.06467	0.298667	0.037	0.082	1.03067	1.452	0.0596667	1.45367	0.305	0.0313333	1.12	0.178	0.324333	0.869667	1.01433
84	PT1	NL	PT1NL	0.00744444	0.873667	0.91	1.97133	1.60967	0.155333	0.879333	2.374	1.25133	0.394667	0.512667	0.276333	1.13367	1.44967	1.79733	1.45533	0.0256667	0.754333	0.171889	0.0257778	0.0288889	0.687	0.834	0.053	1.62333	0.433222	0.0238889	1.12467	0.00877778	0.258333	1.133	1.002
84	PT1	N	PT1N	0.0104444	1.40133	1.00133	1.77767	1.17233	1.33367	1.485	2.19	1.48867	0.4	0.414222	0.262667	1.14867	1.56367	1.496	1.51233	0.286	2.00367	0.543333	0.0392222	0.235333	0.986333	1.44867	0.147	2.39467	0.827667	0.0425556	1.39067	1.257	0.203667	1.605	1.20567
84	PT1	DL	PT1DL	0.00766667	1.57033	1.33033	1.60133	0.847667	1.01233	1.82833	2.61067	1.62533	0.565667	0.00533333	0.221667	1.28133	2.19333	1.64133	1.398	0.481	2.30467	0.638333	0.116333	0.361	0.794	1.50633	0.353333	2.61033	1.02133	0.0576667	1.33533	1.32933	0.284333	1.32667	1.18333
84	QV1	NI	QV1NI	0.00488889	0.653444	0.192333	0.718333	0.643333	0.156333	0.626	0.903	1.05433	0.328333	0.0683333	0.411333	0.694	0.791	0.400667	0.918	0.0426667	1.06167	0.0105556	0.0132222	0.0296667	0.563333	0.582222	0.072	0.0566667	0.366222	0.0486667	0.0415556	0.00433333	0.205667	0.0556667	0.771667
84	QV1	NR	QV1NR	0.00344444	1.66167	1.243	1.434	0.772667	0.145	1.09367	1.828	1.761	0.398667	0.0796667	0.348667	1.16067	1.981	0.934333	1.55167	0.0246667	2.252	0.325333	0.0733333	0.092	1.006	1.401	0.0813333	1.72567	0.934333	0.0333333	1.635	0.0293333	0.311333	0.528667	1.065
84	QV1	NL	QV1NL	0.00333333	0	0.00966667	0.167	0.442667	0.434	0.900667	0.492667	1.55567	0.081	0.0383333	0.355333	0.526333	0.699333	0.209667	0.0623333	0.029	0.547	0.0346667	0.0183333	0.047	0.604667	0.0826667	0.007	0.0696667	0.0633333	0.057	0.064	0.00166667	0.217333	0.0886667	0.485
84	QV1	N	QV1N	0.0161111	1.27967	1.04167	1.99367	0.877333	0.193	1.503	1.98167	1.637	0.0652222	0.0933333	0.426333	1.20167	1.28567	1.23167	1.61667	0.129333	1.541	0.834667	0.0236667	0.491667	0.688333	0.614222	0.157	1.01767	0.832	0.0373333	1.21233	0.0227778	0.354667	1.56633	1.08267
84	QV1	DL	QV1DL	0.0116667	0.82	0.723667	1.534	0.826667	0.186	1.351	2.08467	1.871	0.446	0.0983333	0.288667	1.39567	2.333	1.769	1.93567	0.180667	2.222	0.0953333	0.0746667	0.180667	0.573333	0.731667	0.211	2.01133	0.408667	0.0766667	1.05333	0.130333	0.258333	1.29067	1.21733
84	PT2	NI	PT2NI	0.00122222	1.82	1.55933	0.539	0.82	0.453333	1.57	0.393	1.39067	0.264	0.0391111	0.462667	0.972333	2.16267	0.111333	0.494333	0.032	2.22733	0.495	0.176333	0.0626667	0.883667	0.0147778	0.0476667	2.05333	0.969333	0.0673333	0.139333	0.0441111	0.201333	0.382333	1.23733
84	PT2	NR	PT2NR	0.007	1.422	1.73933	1.36067	0.822667	0.347333	1.355	1.80367	1.47667	0.524333	0.110333	0.523	1.123	1.66733	0.986333	0.913667	0.0656667	1.74533	0.753	0.0383333	0.102333	1.52933	0.0463333	0.119333	1.97867	1.43533	0.04	0.0626667	0.502667	0.371333	0.971	0.822667
84	PT2	NL	PT2NL	0.001	1.66733	1.16367	1.17533	0.692	1.23033	1.50033	1.201	1.44767	0.513667	0.062	0.259	1.21267	2.216	1.05033	1.641	0.0553333	2.17133	0.572667	0.055	0.0573333	1.219	0.0123333	0.0866667	2.63033	1.06767	0.00266667	0.0296667	0.0123333	0.258667	0.798	0.963
84	PT2	N	PT2N	0.00888889	1.286	1.07567	1.46	1.09967	1.25967	1.48433	2.69033	1.72467	0.652667	1.491	0.314	1.17367	1.80733	1.886	1.52833	0.316333	1.76633	0.706	0.00788889	0.454667	1.163	1.222	0.486333	2.27067	0.899	0.0891111	1.849	0.779111	0.205667	2.01833	1.16467
84	PT2	DL	PT2DL	0.0474444	1.585	1.34067	1.35133	0.728333	0.911333	1.80067	2.509	1.82633	0.286	0	0.07	1.133	2.108	1.53767	1.961	0.305	2.20067	0.302	0.116222	0.0388889	1.02233	1.51433	0.149556	2.42333	0.744667	0.0508889	1.282	0.564	0.13	1.61433	1.104
84	QV2	NI	QV2NI	0.000555556	0.00144444	0.0126667	0.606	0.693	0.086	0.390333	1.339	0.411667	0.205	0.0107778	0.0396667	1.068	1.134	0.34	1.66167	0.0175556	1.62033	0.108333	0.0576667	0.094	0.330333	0.269333	0.0503333	0.349333	0.418889	0.0124444	0.0212222	0.00377778	0.182667	0.416111	0.498
84	QV2	NR	QV2NR	0.00222222	1.71	1.268	1.326	0.858667	0.481333	1.54667	2.407	1.44633	0.566	0.0246667	0.280667	1.342	2.52867	0.801	1.78933	0.119667	2.283	0.772333	0.116333	0.296	1.17067	1.462	0.284333	2.31367	1.172	0.0663333	0.746667	0.256667	0.334667	1.21411	0.945
84	QV2	NL	QV2NL	0.00622222	1.49311	0.872333	0.0796667	0.450667	0.128	0.749	0.398	0.572667	0.115444	0	0.209667	0.760667	1.33967	0.358333	0.314333	0.00822222	1.09833	0.178556	0.00922222	0.0374444	0.725333	0.272444	0.0384444	0.895444	0.0123333	0.0381111	0.00122222	0	0.0933333	0.661889	0.449667
84	QV2	N	QV2N	0.0363333	1.683	1.45333	1.40867	0.953333	0.185	1.88667	1.62467	1.31067	0.134	0	0.0783333	1.506	2.55933	0.735667	1.53333	0.0666667	2.24433	0.398	0.0176667	0.170333	0.637333	0.533333	0.431	2.59633	1.13767	0.075	0.770333	0.450667	0.249333	1.33333	1.05767
84	QV2	DL	QV2DL	0.00177778	1.64133	1.526	1.37467	0.996	0.661333	1.716	1.63433	1.49933	0.622	0.242333	0.246667	1.552	2.03967	1.38133	1.995	0.100333	2.18967	0.591333	0.0836667	0.0793333	0.670667	0.363333	0.272	2.56233	1.18633	0.0156667	0.531333	0.140111	0.405667	1.68967	1.30967
84	PT3	NI	PT3NI	0.00755556	1.926	1.92333	1.70333	0.981	0.325	2.01533	1.83633	1.46367	0.952333	0.112333	0.409	1.256	1.778	0.824	1.51967	0.178556	2.51933	0.569	0.0626667	0.0251111	1.68033	0.248556	0.36	1.83367	1.31067	0.145333	0.689667	0.114333	0.427667	0.799667	1.417
84	PT3	NR	PT3NR	0.0113333	1.49267	0.801333	1.029	0.773333	0.360333	1.84333	1.322	1.50967	0.120667	0.147	0.402667	1.06133	1.40333	0.958333	1.37467	0.094	1.48067	0.383	0.156667	0.169	0.649	0.0356667	0.082	0.28	0.362333	0.04	0.893333	0.128667	0.351333	0.659	0.881667
84	PT3	NL	PT3NL	0.00755556	1.55233	1.063	1.35067	0.776333	1.39333	1.22167	2.09467	1.821	0.808333	0	0.372	1.50067	2.03933	1.61067	1.395	0.563	2.08367	0.867333	0.142	0.433333	1.25333	0.463667	0.466667	2.34333	0.962333	0.116	1.33333	0.602	0.176667	1.3	0.914333
84	PT3	N	PT3N	0.00622222	1.21	0.933333	0.894333	0.693	1.16767	1.15	2.64933	1.447	0.321333	0	0.826333	0.906667	1.9	1.704	1.47767	0.406667	1.69233	0.418333	0.0846667	0.0641111	1.06033	1.239	0.288667	1.689	0.605	0.120444	1.11678	0.421333	0.301667	1.332	0.852
84	PT3	DL	PT3DL	0.00255556	1.47533	1.56067	0.615667	0.658	0.687	1.662	1.46233	1.621	0.0745556	0.103	0.373	0.982667	2.124	0.172333	0.832	0.118333	2.21567	0.371222	0.139	0.0778889	0.723667	0.0458889	0.136	2.571	0.489	0.0526667	0.203	0.067	0.300667	0.067	0.407
84	QV3	NI	QV3NI	0.00344444	0.710222	0.406444	0.346333	0.603	0.140667	0.088	0.702333	1.02433	0.0662222	0.00644444	0.078	0.563	1.03267	0.732333	0.992667	0.0348889	0.953667	0.467333	0.00211111	0.031	0.185333	0.0173333	0.0608889	0.100333	0.323	0.00455556	0.00644444	0.0382222	0.0606667	0.262333	0.633333
84	QV3	NR	QV3NR	0.0268889	0.664222	0.724	0.159333	0.369667	0.087	0.509222	1.06567	1.231	0.0125556	0.000222222	0.216667	0.718	0.404333	0.449	1.08933	0	0.674	0	0	0.780333	0.479333	0	0.200444	0.0554444	0.536111	0.0245556	0	0	0.0496667	0.0118889	0.597667
84	QV3	NL	QV3NL	0.00455556	2.584	0.0428889	0.342333	1.26733	0.382333	2.07633	0.417667	1.69033	0.368667	0.0398889	0.153667	0.794667	0.726333	0.106333	0.892333	0.0713333	2.44433	0.0786667	0.0683333	0.0142222	0.317333	0.718556	0.136333	2.66233	1.16833	0	0.504889	0.434556	0.214	0.542667	0.498333
84	QV3	N	QV3N	0.0102222	1.67867	1.83667	1.004	0.803667	0.147667	1.69133	0.256333	1.42	0.0483333	0.0366667	0.236333	0.471333	1.15733	0.654	0.926333	0.00888889	1.72333	0.275111	0.0185556	0.0168889	0.427667	0.102889	0.141667	2.36667	1.20633	0.0202222	0.00722222	0.00122222	0.178	0.0111111	0.769667
84	QV3	DL	QV3DL	0.00311111	1.45867	0.942	0.653333	0.645667	0.229667	1.435	1.363	1.284	0.358	0.0337778	0.0836667	0.965	1.87367	0.066	1.50833	0.0693333	1.83267	0	0.00255556	0.228333	0.450111	0.328556	0.048	2.019	0.515667	0.000222222	0.964667	0.0221111	0.09	0.600333	1.012
84	PT4	NI	PT4NI	0.00744444	1.642	1.317	1.212	0.973667	0.752333	1.76133	2.22967	1.81	0.648333	0.312333	1.452	1.632	2.01567	2.2	1.482	0.578	2.412	0.145333	0.0102222	0.417333	0.667333	1.39467	0.386	2.353	0.971333	0.0293333	1.729	1.635	0.306	1.13967	1.44167
84	PT4	NR	PT4NR	0.00266667	1.47967	1.176	0.884667	0.621	0.401667	1.57133	1.86533	1.623	0.552333	0.0426667	0.238333	1.15567	1.68533	0.761	1.382	0.199	1.41667	0.29	0.0223333	0.0536667	0.356333	0.781	0.037	2.23867	0.798667	0.00733333	0.593	0.508	0.208333	0.264333	1.04833
84	PT4	NL	PT4NL	0.00677778	1.42367	1.011	0.873667	0.851667	0.919333	1.05633	1.29667	0.617667	0.245667	0.0913333	0.175667	1.00333	1.43767	0.568667	0.484	0.0944444	1.447	0.377778	0.044	0.0144444	0.821333	0.00922222	0.0886667	1.30433	0.732667	0.0314444	0.0257778	1.11767	0.168	1.10467	0.520333
84	PT4	N	PT4N	0.0147778	1.46233	1.03867	1.67533	0.767333	0.733	1.06767	1.87967	1.512	0.582333	0.208556	1.04067	1.27567	1.54	1.70633	1.35667	0.278	1.46333	0.506667	0.0178889	0.306333	0.748	1.385	0.0858889	1.688	0.583667	0.0271111	1.41567	0.671	0.219	1.51433	0.943
84	PT4	DL	PT4DL	0.0152222	1.44267	1.101	0.929333	0.648667	0.46	1.31667	2.036	1.342	0.514333	0.0251111	0.384667	1.03633	1.463	0.532	1.251	0.301333	1.45633	0.392333	0.0395556	0.323667	0.707	0.312556	0.139333	1.89767	0.724333	0.0527778	0.867333	0.0951111	0.280667	0.523333	0.797667
84	QV4	NI	QV4NI	0.00577778	1.51067	0.765333	0.190667	0.641333	0.081	0.513	0.671333	1.746	0.068	0	0.363	0.899	0.793667	0.170667	0.767	0.0138889	1.369	0.0501111	0.03	0.0115556	0.545	0.00377778	0.0385556	0.477333	1.125	0.0196667	0.185	0.00488889	0.354	0.174	1.01267
84	QV4	NR	QV4NR	0.0151111	1.21333	0.821333	1.53367	0.511667	0.156	1.24067	1.56233	1.433	0.0231111	0.00511111	0.301	1.261	1.38267	0.915667	1.333	0.172667	1.44767	0.548333	0.137556	0.197333	0.695	0.00755556	0.231667	1.734	0.224556	0.146333	0.383333	0.086	0.288	0.474	0.783667
84	QV4	NL	QV4NL	0.00677778	1.26911	0.705	0.201	0.773	0.341667	0.261333	0.653	1.39067	0	0.0533333	0.287667	0.931667	1.424	0.211333	0.547667	0	1.441	0.00988889	0.0112222	0.0758889	0.457667	0.353556	0.0204444	0.0347778	0.335444	0.0516667	0.0231111	0.0852222	0.233667	0.113222	0.338333
84	QV4	N	QV4N	0.0265556	1.71733	0.923444	0.645	0.865	0.712	1.452	1.11433	1.06467	0.145111	0.000888889	0.179	0.971	1.76267	1.40333	1.28367	0	2.09567	0.0308889	0.00777778	0.403	0.458	0.663778	0.0666667	1.75867	1.14567	0.0471111	0.288222	0.218111	0.25	0.529667	1.39867
84	QV4	DL	QV4DL	0.00266667	1.30167	0.964	1.95233	0.787333	0.920667	0.999333	1.961	1.574	0.105	0.00166667	1.00667	1.25267	1.952	1.29633	1.57967	0.0856667	1.73167	0.333	0.0696667	0.119333	0.452667	0.351333	0.034	2.04833	0.952667	0	0.937	0.122	0.154333	0.098	1.22867
84	PT5	NI	PT5NI	0.0107778	1.01467	0.985333	0.0172222	0.475	0.00511111	1.032	0.120333	0.852667	0.115111	0.033	0.0596667	0.507333	0.995667	0.381889	0.407556	0	0.917667	0.384333	0	0.0134444	0.900667	0.0324444	0.114222	0.699	0.347222	0.0194444	0.00911111	0	0.0655556	0.893	0.595889
84	PT5	NR	PT5NR	0.0126667	1.99133	0.967333	1.40933	0.628	0.158333	1.263	0.709333	0.908333	0.078	0.045	0.187667	1.02867	1.731	1.11367	0.967333	0.0936667	2.09933	0.52	0.0283333	0.045	0.389	0.064	0.26	1.70833	0.738333	0.0233333	0.0446667	0.051	0.201667	0.558333	0.988667
84	PT5	NL	PT5NL	0.00877778	1.73567	0.854667	0.699333	0.532	0.546333	1.499	1.136	0.931667	0.72	0	0.0698889	0.848333	1.38933	0.341	0.905222	0.0195556	1.71267	0.133556	0	0.021	0.947	0.325222	0.209	2.35367	0.957333	0.00111111	0	0.955222	0.293333	0.773	0.629
84	PT5	N	PT5N	0.00666667	1.64833	0.968333	1.72767	0.702	0.884333	1.23233	1.996	1.429	0.256	0.0216667	0.198333	0.898	1.73333	1.34767	1.482	0.171333	1.72933	0.24	0.0453333	0.350667	0.669667	0.828667	0.205667	2.19133	0.835	0.01	1.05067	1.86467	0.294333	1.16767	1.05
84	PT5	DL	PT5DL	0.00222222	1.60367	1	0.877333	0.741667	0.483	1.23633	1.88467	1.38267	0.139333	0.0174444	0.212	1.08867	1.701	1.36033	1.241	0.252	1.654	0.406667	0.0657778	0.0843333	0.604333	0.697667	0.225333	2.27567	0.854	0	0.944667	1.844	0.365667	0.707	0.814333
84	QV5	NI	QV5NI	0.00377778	1.47933	0.675667	0.384333	0.348667	0.136667	1.934	0.597	0.456667	0.0573333	0.0454444	0.248	0.498333	0.907	0.596667	0.747667	0.0181111	0.923667	0.294778	0.0774444	0.064	0.834	0.0243333	0.08	0.248667	0.590667	0.0274444	0.769667	0.0223333	0.219333	0.483	0.154
84	QV5	NR	QV5NR	0.0107778	1.752	1.05533	0.970333	0.904667	0.0766667	0.923667	1.146	1.37467	0.124111	0.0224444	0.157333	1.30467	1.849	0.307	1.69167	0.125333	1.44133	0.0538889	0.0504444	0.039	0.389	0.470111	0.414444	1.37233	1.19833	0.0124444	0.000888889	0	0.243	0.0424444	0.981667
84	QV5	NL	QV5NL	0.012	1.78367	0.597333	0.604333	0.739667	0.179	1.557	0.887333	0.867667	0.007	0	0.798667	0.732333	1.97267	0.374	1.22933	0.149	1.33233	0.159	0.012	0.311333	0.328	0.145667	0.06	1.77733	0.746333	0	0	0.204333	0.341333	0.00266667	0.252667
84	QV5	N	QV5N	0.00322222	1.515	1.04567	1.31	0.784667	0.520667	1.13	2.18933	1.25033	0.277	0.00988889	0.771667	1.052	1.32467	1.46567	1.361	0.082	1.74467	0.525	0.087	0.276667	0.588667	0.856333	0.0573333	2.267	1.02	0.00377778	1.39167	0.295667	0.169667	0.0836667	0.968333
84	QV5	DL	QV5DL	0.01	1.887	1.53067	1.818	1.38867	0.779667	1.65	2.09	2.19267	1.17	0.0893333	1.475	2.15567	2.239	2.45767	1.74633	0.13	1.99733	0.907	0.120333	0.572	0.560333	1.20567	0.398333	2.138	1.04633	0.0456667	0.623667	1.12367	0.392	0.213667	1.39633
96	PT1	NI	PT1NI	0.0363333	1.54133	0.937333	1.848	0.701667	0.775	1.659	1.588	1.45367	0.564	0.055	0.378333	1.38733	1.123	0.994	1.553	0.228333	1.58367	0.271667	0	0.36	1.08533	0.379	0.225	2.51067	0.747333	0.051	0.421	0.0596667	0.300333	1.337	0.871
96	PT1	NR	PT1NR	0.00611111	1.64133	0.775333	1.99567	0.791333	0.150667	1.43367	2.50967	1.616	0.574667	0.127333	0.479333	1.23533	1.64333	1.331	1.74767	0.0353333	2.127	0.853667	0.0636667	0.103	1.313	1.79533	0.151333	1.52067	0.335778	0.0406667	1.61033	0.409111	0.448	1.23067	1.03433
96	PT1	NL	PT1NL	0.00688889	0.915	0.885333	2.185	1.742	0.430667	1.367	2.512	1.247	0.698	0.513333	0.467667	1.349	1.61667	2.03333	1.55033	0.0316667	0.900333	0.232111	0.056	0.0631111	1.00967	1.22867	0.081	1.67133	0.460778	0.0506667	1.43667	0.0225556	0.340667	1.25867	1.003
96	PT1	N	PT1N	0.0181111	1.38067	1.01267	2.048	1.22833	1.85367	1.56867	2.26167	1.543	0.585333	0.447889	0.411	1.288	1.849	1.75433	1.557	0.347	2.023	0.865	0.104444	0.339111	1.28	1.757	0.276667	2.44067	0.745	0.0844444	1.85367	1.594	0.336333	1.774	1.137
96	PT1	DL	PT1DL	0.0411111	1.51833	1.24533	1.94767	0.835	1.568	1.778	2.60933	1.61667	0.825333	0	0.344	1.446	2.42167	1.90333	1.40367	0.826	2.261	0.774	0.172556	0.467333	0.956	1.744	0.561667	2.64933	1.04	0.117556	1.752	1.83667	0.432667	1.28833	1.095
96	QV1	NI	QV1NI	0.00455556	0.690444	0.539	1.138	0.908	0.247333	1.394	1.28533	1.42767	0.516667	0.154	0.702333	0.771333	1.019	0.641	1.20067	0.06	1.23733	0.0168889	0.035	0.058	0.792667	0.772222	0.136667	0.214	0.356222	0.0973333	0.174333	0.0133333	0.273667	0.0903333	1.06
96	QV1	NR	QV1NR	0.00522222	1.64	1.23033	2.141	0.742333	0.349333	1.19667	2.156	1.904	0.725	0.127	0.578333	1.33833	2.22267	1.15767	2.066	0.023	2.25933	0.847333	0.106667	0.09	1.28067	1.61167	0.138333	1.88633	0.883667	0.047	2.099	0.0643333	0.327333	0.68	0.946
96	QV1	NL	QV1NL	0.00277778	0.016	0.0217778	0.341	0.748	0.639	1.311	0.904	1.97433	0.253667	0.0823333	0.589333	0.741667	1.28433	0.484333	0.097	0.0313333	0.910667	0.0433333	0.0383333	0.0616667	0.895667	0.2	0.00944444	0.165667	0.0923333	0.0943333	0.124667	0.00611111	0.354667	0.187333	0.785333
96	QV1	N	QV1N	0.0271111	1.281	0.987667	2.08067	0.807667	0.364667	1.75067	2.111	1.817	0.175	0.115	0.611	1.35733	1.32367	1.42533	1.689	0.366333	1.51833	1.32033	0.087	0.786667	0.990333	0.744889	0.354333	1.82167	0.871667	0.146667	1.58833	0.0374444	0.412333	1.63533	0.997333
96	QV1	DL	QV1DL	0.032	0.978333	0.727667	1.961	0.923667	0.328	1.732	2.558	2.09367	0.707667	0.113	0.432	1.59067	2.64967	1.91767	2.21967	0.281667	2.22833	0.128333	0.156	0.337333	0.833	1.05367	0.448	2.46467	0.457667	0.135667	1.40367	0.434333	0.507	1.565	1.20033
96	PT2	NI	PT2NI	0.00266667	1.971	2.02733	1.034	1.01767	0.882667	2.065	0.844333	1.75967	0.404333	0.112	0.774667	1.31233	2.48867	0.181	0.744333	0.0343333	2.48567	0.875333	0.332	0.211333	1.24367	0.017	0.0596667	2.407	1.031	0.187	0.295667	0.0493333	0.341	0.931	1.72467
96	PT2	NR	PT2NR	0.00788889	1.4	1.699	1.80033	1.01167	0.630333	1.67067	2.39167	1.87367	0.935	0.202	0.793667	1.35133	2.41233	1.08833	1.17733	0.0493333	1.738	1.16033	0.0866667	0.335	1.62467	0.107111	0.303333	2.40733	1.47933	0.065	0.161333	0.783444	0.501	1.50267	1.19133
96	PT2	NL	PT2NL	0.00177778	1.65567	1.28033	1.655	0.680333	1.632	1.45367	1.60867	1.53	1.12667	0.122	0.453333	1.40867	2.61	1.18	1.572	0.0515556	2.22233	0.963333	0.106333	0.0596667	1.55533	0.11	0.110333	2.80267	1.027	0.0162222	0.075	0.0883333	0.308333	0.999333	0.893333
96	PT2	N	PT2N	0.0208889	1.21267	0.991667	1.449	1.16833	1.71333	1.593	2.63533	1.75167	1.04833	1.39611	0.448333	1.30733	2.10033	1.91667	1.57933	0.440333	1.75867	0.778667	0.0594444	0.894	1.16233	1.544	0.792333	2.249	0.901	0.128111	2.09633	0.900444	0.389	1.901	1.06833
96	PT2	DL	PT2DL	0.0512222	1.622	1.31967	1.629	0.71	1.49033	1.89467	2.552	1.81367	0.514667	0	0.198	1.246	2.42733	1.626	1.889	0.437	2.17333	0.385667	0.201333	0.0873333	1.183	1.66	0.242667	2.43033	0.832333	0.0837778	1.50733	0.922667	0.310667	1.672	1.117
96	QV2	NI	QV2NI	0.000888889	0.0488889	0.0182222	0.985	0.802333	0.133	0.988667	1.78333	0.837333	0.441667	0.0222222	0.112	1.25967	1.68733	0.537	2.17833	0.0205556	2.09533	0.333	0.115	0.101667	0.563333	0.431333	0.0753333	0.917667	0.525889	0.0682222	0.0423333	0.0167778	0.296333	0.731444	0.644333
96	QV2	NR	QV2NR	0.00788889	1.85533	1.39867	1.84467	1.03867	0.887	1.723	2.406	1.59533	0.784667	0.0377778	0.495333	1.64	2.76733	0.988	1.84367	0.236	2.38433	0.806	0.205667	0.410333	1.39333	1.717	0.521	2.415	1.20933	0.219667	1.081	0.628333	0.414	1.30633	0.918333
96	QV2	NL	QV2NL	0.00666667	1.623	0.856667	0.202667	0.663	0.185	1.01233	0.665667	0.831333	0.194667	0.0133333	0.46	1.07067	1.79633	0.588	0.579	0.0143333	1.27767	0.356667	0.0253333	0.0873333	1.038	0.432667	0.184333	1.01933	0.0216667	0.09	0.0353333	0	0.169667	0.627333	0.585
96	QV2	N	QV2N	0.0532222	1.87033	1.35733	1.97067	1.00567	0.588667	1.98333	1.91833	1.42633	0.186667	0	0.0976667	1.68533	2.725	0.893667	1.659	0.0967778	2.221	0.376	0.0511111	0.202667	1.07467	0.956	0.692667	2.68333	1.10633	0.181667	0.845	0.877667	0.283	1.66067	1.023
96	QV2	DL	QV2DL	0.00177778	1.729	1.55333	1.71533	1.04333	0.928667	1.79333	2.14467	1.82167	1.08067	0.378667	0.449	1.89933	2.507	1.69133	2.04833	0.167333	2.27533	0.648333	0.107	0.101	1.07267	0.576333	0.585	2.72	1.16867	0.025	0.837	0.174	0.400667	1.851	1.318
96	PT3	NI	PT3NI	0.00722222	1.97533	1.91667	2.26033	1.00467	0.661667	2.087	2.34733	1.56633	1.49333	0.209333	0.591333	1.55133	2.33733	1.04233	2.123	0.306	2.635	1.15633	0.258	0.0345556	2.18833	0.43	0.663667	1.92633	1.29667	0.181667	0.958	0.448	0.781333	1.18733	1.43833
96	PT3	NR	PT3NR	0.00988889	1.76533	1.00133	1.603	0.974	0.587333	1.911	1.83067	1.62733	0.318333	0.230667	0.553	1.23333	1.616	1.183	1.45767	0.182	1.65933	0.667444	0.443333	0.349667	1.21667	0.0813333	0.274333	0.490333	0.515111	0.069	1.10167	0.36	0.565333	0.993667	0.890333
96	PT3	NL	PT3NL	0.01	1.53633	1.30033	1.901	0.923	1.84367	1.426	2.23633	1.931	1.309	0	0.660667	1.75867	2.268	1.82133	1.46033	0.819667	2.15067	1.402	0.314667	0.895667	1.63067	0.803333	0.754333	2.39233	1.18967	0.179333	1.58867	1.02167	0.254667	1.54833	0.889667
96	PT3	N	PT3N	0.0115556	1.51833	1.14	1.331	0.972667	2.014	1.40233	2.683	1.40167	0.532667	0.0148889	1.129	1.023	2.356	1.951	1.51733	0.695667	1.89067	0.814333	0.266667	0.101444	1.20133	1.50767	0.638	1.93	0.821333	0.158778	1.41367	0.719667	0.436	1.51067	0.772
96	PT3	DL	PT3DL	0.006	1.455	1.74533	1.15433	0.831333	0.996	1.73733	1.74933	1.955	0.180333	0.167667	0.545667	1.23967	2.32933	0.245333	1.07	0.124333	2.409	0.55	0.388333	0.0993333	1.232	0.123	0.198667	2.72533	0.472667	0.0706667	0.342667	0.118333	0.589	0.145333	0.461
96	QV3	NI	QV3NI	0.00366667	0.789	0.379333	0.479333	0.721	0.177333	0.206667	0.926333	1.23067	0.074	0.024	0.180333	0.619333	1.33433	0.896333	1.192	0.034	1.139	0.564333	0.018	0.049	0.439	0.035	0.129667	0.182	0.548	0.0433333	0.00733333	0.172667	0.0873333	0.745667	0.697
96	QV3	NR	QV3NR	0.0328889	0.765556	0.706667	0.386333	0.667	0.096	0.701333	1.472	1.52433	0.104889	0.0322222	0.289333	0.867333	0.522889	0.711333	1.30167	0	1.13133	0.00211111	0	1.092	0.822667	0.0302222	0.376889	0.0892222	0.646889	0.125778	0.0145556	0	0.293	0.0554444	0.651667
96	QV3	NL	QV3NL	0.00555556	2.67667	0.159556	0.669	1.47133	0.816	2.25067	0.815667	1.747	0.646667	0.0636667	0.391667	1.089	1.11133	0.13	1.23333	0.175333	2.66533	0.302	0.121	0.0753333	0.696667	0.941556	0.319	2.68467	1.20733	0	0.651	0.622	0.452667	0.580667	0.745333
96	QV3	N	QV3N	0.00988889	1.756	2.109	1.20367	1.015	0.279333	2.02367	0.515667	1.79667	0.0893333	0.117	0.457	0.664667	1.47767	0.860333	1.04867	0.0164444	1.899	0.282222	0.0503333	0.180444	0.718333	0.136111	0.26	2.575	1.164	0.05	0.0526667	0.00744444	0.258667	0.0208889	1.19467
96	QV3	DL	QV3DL	0.00255556	1.56567	1.07733	0.883333	0.754667	0.376667	1.618	1.63533	1.486	0.580333	0.0916667	0.172333	1.159	2.238	0.151	1.65833	0.074	2.00267	0.00988889	0.0276667	0.329333	0.695	0.410778	0.0823333	2.264	0.686667	0.00311111	1.291	0.0305556	0.0983333	0.603667	1.16167
96	PT4	NI	PT4NI	0.00822222	1.79933	1.433	1.84	1.055	1.17767	1.84767	2.23767	2.07633	1.126	0.895	2.11	1.80767	2.25533	2.34933	1.61433	1.049	2.44967	0.444333	0.150556	1.04667	1.035	1.62033	0.815333	2.37967	0.984	0.178	2.06067	1.95967	0.382333	1.348	1.44733
96	PT4	NR	PT4NR	0.00777778	1.49067	1.29133	1.37367	0.639	0.78	1.59933	2.36067	1.84033	1.059	0.0832222	0.497667	1.35833	2.00967	1.091	1.653	0.458	1.509	0.529667	0.120556	0.113889	0.825333	1.12167	0.141	2.309	0.827667	0.097	0.813667	0.943	0.237333	0.774	1.19433
96	PT4	NL	PT4NL	0.01	1.44567	1.12067	1.45933	0.857	1.455	1.35567	1.70167	0.847667	0.688	0.170333	0.377333	1.16167	1.999	0.860667	0.869333	0.0933333	1.761	0.672667	0.112	0.044	1.36067	0.101667	0.139667	1.68067	0.774333	0.0583333	0.066	1.73333	0.234333	1.39	0.833
96	PT4	N	PT4N	0.0574444	1.37267	1.02633	1.85467	0.866	1.14467	1.04633	1.97133	1.54967	1.27667	0.344556	1.25633	1.50833	1.696	1.71433	1.33033	0.572	1.34133	0.534333	0.0304444	0.74	0.906	1.523	0.165222	1.76667	0.495	0.112889	1.59167	1.08367	0.190667	1.6	0.865667
96	PT4	DL	PT4DL	0.0375556	1.389	1.175	1.513	0.675333	0.828333	1.38267	2.31067	1.392	1.02967	0.0591111	0.649	1.196	1.793	0.864	1.30567	0.592	1.522	0.771333	0.127444	0.631333	1.12067	0.425444	0.420667	1.981	0.707	0.2	1.28967	0.343	0.375	0.94	0.769667
96	QV4	NI	QV4NI	0.0107778	1.96533	1.247	0.325667	0.868	0.176	0.978	0.961667	2.035	0.184333	0.0312222	0.585333	1.23433	1.38633	0.407667	1.19033	0.0262222	1.62167	0.116111	0.157667	0.0666667	0.845	0.0235556	0.0805556	0.744667	1.197	0.0573333	0.463	0.00988889	0.643333	0.469667	1.71567
96	QV4	NR	QV4NR	0.0142222	1.666	0.844667	1.76833	0.563	0.218	1.687	1.892	1.53767	0.101889	0.0105556	0.449667	1.45533	1.49867	1.00233	1.40333	0.363667	1.49867	0.754667	0.260444	0.418	1.17	0.0132222	0.392444	2.302	0.594444	0.341667	0.619	0.157778	0.387667	0.945333	0.717333
96	QV4	NL	QV4NL	0.0233333	1.37667	0.851333	0.325667	0.859667	0.595	0.786333	1.02	1.51967	0.00766667	0.101	0.529333	1.15433	1.772	0.405	0.655333	0.0303333	1.516	0.00833333	0.016	0.137333	0.727	0.509667	0.00966667	0.178667	0.322667	0.194	0.121333	0.255667	0.459333	0.308333	0.396333
96	QV4	N	QV4N	0.0585556	1.80833	0.887444	0.869	0.814333	1.216	1.56367	1.54	1.483	0.273	0.0181111	0.361	1.08933	2.327	1.50733	1.54467	0.0755556	2.22167	0.0512222	0	0.71	0.869333	0.839333	0.141111	1.91967	1.10667	0.125778	0.415222	0.659333	0.38	0.913	1.52667
96	QV4	DL	QV4DL	0.00555556	1.446	0.9	2.32	0.750333	1.47	1.146	2.00133	1.77433	0.252333	0	1.32033	1.47633	2.22733	1.53767	1.76333	0.0498889	1.79667	0.364667	0.141556	0.228222	0.778	0.482111	0.0493333	2.35967	0.962667	0	1.09833	0.279667	0.244	0.260333	1.15733
96	PT5	NI	PT5NI	0.0106667	1.05167	0.985667	0.0566667	0.539667	0.0496667	1.38867	0.4	1.211	0.230333	0.07	0.235	0.849333	1.41233	0.494667	0.529667	0	1.27933	1.10033	0.00333333	0.0133333	1.41233	0.0856667	0.324333	0.761667	0.373667	0.0313333	0.0463333	0	0.173	0.94	0.587
96	PT5	NR	PT5NR	0.0117778	2.12567	1.15133	1.877	0.831	0.32	1.732	1.07267	1.278	0.121	0.118667	0.312	1.29967	1.98467	1.37433	1.15133	0.144	2.171	1.03433	0.0694444	0.114667	0.643667	0.179667	0.414333	1.88533	0.721	0.033	0.134667	0.141333	0.265667	1.046	1.03467
96	PT5	NL	PT5NL	0.0224444	1.71533	0.840333	1.07033	0.497667	1.06	1.54333	1.69	1.23967	1.166	0.00577778	0.158778	1.08633	1.775	0.475	0.942222	0.0144444	1.722	0.244	0	0.0285556	1.48567	0.513889	0.377667	2.49933	0.932667	0	0	1.34756	0.322667	1.25833	0.672
96	PT5	N	PT5N	0.0145556	1.599	0.920333	2.313	0.643667	1.70633	1.15433	2.15067	1.48933	0.751333	0.0582222	0.414222	1.10267	2.112	1.38733	1.607	0.518	1.70767	0.818667	0.0402222	0.747	0.934667	1.17333	0.407	2.193	0.811333	0.0407778	1.61467	2.25133	0.487	1.477	1.01967
96	PT5	DL	PT5DL	0.00611111	1.576	0.940667	1.38467	0.745667	1.15133	1.272	1.86433	1.67733	0.332	0.0443333	0.363333	1.338	2.308	1.77767	1.27633	0.354333	1.69033	0.423	0.104444	0.145667	1.19133	1.102	0.573333	2.37267	0.847	0	1.176	2.18233	0.377	1.15467	0.81
96	QV5	NI	QV5NI	0.00222222	1.667	1.00067	0.510667	0.605333	0.188333	2.054	0.925667	0.821333	0.105	0.0846667	0.386	0.756333	1.25833	0.836667	1.34667	0.0212222	1.16133	0.837556	0.136556	0.141333	1.192	0.0413333	0.117333	0.525333	0.870333	0.0748889	0.883	0.03	0.276	0.500667	0.313667
96	QV5	NR	QV5NR	0.0476667	1.63433	1.06233	1.25733	0.782	0.085	1.308	1.37033	1.62067	0.305333	0.02	0.297667	1.47567	2.31033	0.559333	1.857	0.182333	1.49567	0.042	0.122	0.134667	0.555667	0.629667	0.572	1.64633	1.17	0	0	0	0.229	0.0373333	0.953333
96	QV5	NL	QV5NL	0.0115556	1.76433	0.619333	1.295	0.687	0.363667	1.49667	1.188	1.47367	0.00277778	0	1.04733	1.006	2.414	0.419111	1.405	0.381667	1.47333	0.640667	0.0902222	0.546	0.6	0.182889	0.232556	1.76667	0.693667	0.0271111	0	0.345	0.436333	0	0.387667
96	QV5	N	QV5N	0.002	1.452	1.039	1.44533	0.825333	1.10467	1.221	2.28933	1.323	0.78	0.0183333	1.008	1.21033	1.68567	1.59833	1.43133	0.229667	1.77033	0.508	0.0836667	0.580333	0.749333	1.107	0.0653333	2.42033	0.965667	0.026	1.487	0.499	0.197	0.403	0.964
96	QV5	DL	QV5DL	0.0117778	1.84567	1.51833	2.298	1.28467	1.02133	1.60167	2.267	2.389	1.70933	0.260333	1.92	2.35533	2.45833	2.42033	1.763	0.329667	1.927	1.07467	0.0903333	0.894	0.916333	1.81267	0.775	2.212	1.00033	0.220444	0.687	1.924	0.391	0.508667	1.40967
108	PT1	NI	PT1NI	0.0584444	1.544	0.873	2.21333	0.960333	1.17633	1.67967	1.69067	1.46433	0.972	0.0893333	0.521333	1.523	1.104	1.15767	1.47233	0.501778	1.51767	0.355111	0.00555556	0.611778	1.27133	0.468	0.213889	2.583	0.752	0.186222	0.508	0.158111	0.352	1.462	0.873667
108	PT1	NR	PT1NR	0.00777778	1.60233	0.753667	2.14333	0.848333	0.214667	1.43233	2.75933	1.70733	0.882	0.235333	0.775333	1.47367	1.97533	1.58667	1.75833	0.0236667	2.22033	1.47933	0.135	0.238667	1.41667	2.03833	0.267667	1.57133	0.416333	0.059	1.87433	0.647667	0.44	1.35433	1.04533
108	PT1	NL	PT1NL	0.00788889	0.913	0.865	2.17667	1.894	0.789667	1.63467	2.463	1.37433	1.07033	0.565	0.697333	1.58633	1.90967	2.15967	1.55967	0.04	1.04667	0.205667	0.133	0.143778	1.165	1.295	0.119	1.72233	0.436333	0.0943333	1.74833	0.0754444	0.431333	1.26267	0.994667
108	PT1	N	PT1N	0.0187778	1.498	1.19367	2.32667	1.32067	2.29033	1.76333	2.27867	1.66267	1.06567	0.485	0.683	1.54867	2.15933	2.04533	1.61933	0.747667	2.14667	1.394	0.28	0.570778	1.40733	1.96067	0.389667	2.53367	0.705	0.190111	2.137	1.956	0.369333	1.836	1.10133
108	PT1	DL	PT1DL	0.0433333	1.64633	1.18133	2.09267	0.978333	2.009	1.779	2.674	1.774	1.31933	0.00866667	0.574333	1.81433	2.634	1.967	1.443	1.33033	2.35033	0.947	0.315	0.700667	1.07367	2.09033	0.725333	2.74433	1.252	0.150333	2.18233	2.34567	0.459	1.34533	1.04967
108	QV1	NI	QV1NI	0.00522222	0.694556	0.937667	1.538	1.21067	0.332333	1.932	1.664	1.70533	0.775333	0.265667	0.947	0.972667	1.36	0.908	1.49333	0.0773333	1.44033	0.03	0.079	0.165	1.08733	0.955889	0.235	0.374667	0.346333	0.215333	0.325333	0.03	0.377333	0.158667	1.13033
108	QV1	NR	QV1NR	0.007	1.55867	1.27533	2.446	0.710667	0.746	1.251	2.21633	2.069	1.03167	0.175667	0.906333	1.55267	2.48233	1.47367	2.15167	0.019	2.21933	1.12967	0.182	0.163333	1.498	1.77133	0.229	2.03967	0.881667	0.111	2.38067	0.128667	0.322333	0.830333	0.909667
108	QV1	NL	QV1NL	0.00277778	0.0656667	0.101667	0.449333	1.04433	0.705	1.76167	1.47633	2.321	0.404	0.148333	0.827667	0.890667	1.797	0.831667	0.188667	0.0373333	1.331	0.0356667	0.0976667	0.137	1.217	0.306	0.011	0.344	0.125667	0.131667	0.239667	0.0166667	0.549333	0.360333	0.795667
108	QV1	N	QV1N	0.022	1.15467	0.946667	2.12933	0.97	0.657333	2.02267	2.35867	2.086	0.323333	0.279	0.861667	1.588	1.45833	1.751	1.74333	0.686333	1.52733	1.213	0.301333	1.147	1.367	0.837333	0.517667	2.262	0.944	0.382	1.807	0.0423333	0.461667	1.41867	0.911333
108	QV1	DL	QV1DL	0.0254444	1.00833	0.727667	2.149	1.09467	0.528	1.92	2.68067	2.259	0.852	0.254667	0.626	1.87733	2.87367	2.11133	2.31467	0.422333	2.272	0.158778	0.309333	0.503889	1.15133	1.48233	0.641667	2.63933	0.513333	0.168333	1.63667	0.686667	0.537667	1.627	1.24533
108	PT2	NI	PT2NI	0.00533333	2.00433	2.23267	1.371	0.971333	1.215	2.27367	1.626	2.157	0.524	0.351333	1.04333	1.674	2.71033	0.263333	1.10567	0.0263333	2.602	1.19767	0.564333	0.491667	1.51	0.0146667	0.0713333	2.60833	0.965667	0.304667	0.505667	0.089	0.473	1.63933	2.02867
108	PT2	NR	PT2NR	0.00666667	1.37867	1.63533	2.54933	1.11867	0.910667	1.68467	2.76233	2.20367	1.48767	0.568	1.08733	1.553	2.845	1.31867	1.52167	0.0486667	1.78667	1.447	0.270667	0.720667	1.76367	0.185333	0.529667	2.523	1.67767	0.147	0.332333	1.019	0.517	1.686	1.35467
108	PT2	NL	PT2NL	0.00155556	1.628	1.17867	1.72033	0.636333	2.424	1.44467	1.98867	1.72167	1.57867	0.219	0.637	1.54667	2.85633	1.31467	1.55267	0.0656667	2.315	1.334	0.225333	0.0786667	1.712	0.289333	0.156667	2.85433	0.998333	0.0396667	0.206	0.222	0.387667	1.068	0.845333
108	PT2	N	PT2N	0.0197778	1.29667	1.026	1.612	1.282	2.16667	1.83033	2.64733	1.89467	1.871	1.392	0.622	1.585	2.416	2.09	1.70767	0.691667	1.849	0.839333	0.176333	1.332	1.23033	1.926	1.06533	2.38933	1.04567	0.165333	2.22433	1.087	0.488333	1.803	1.064
108	PT2	DL	PT2DL	0.043	1.77233	1.24833	1.867	0.780667	1.826	1.996	2.59733	1.927	1.08633	0.0356667	0.364667	1.443	2.67433	1.69567	1.88633	0.598333	2.25467	0.415333	0.337667	0.127667	1.21267	1.807	0.440667	2.47833	0.918333	0.0933333	1.59633	1.00233	0.46	1.67767	1.125
108	QV2	NI	QV2NI	0.00188889	0.131333	0.048	1.284	0.831	0.208	1.35267	2.09033	1.18567	0.593333	0.0484444	0.201	1.47267	2.07233	0.669667	2.38967	0.0273333	2.309	0.495333	0.285667	0.110667	0.716333	0.545	0.138	1.13133	0.507444	0.101778	0.0733333	0.0492222	0.363	0.692889	0.650667
108	QV2	NR	QV2NR	0.0146667	1.987	1.63067	2.11167	1.171	1.725	1.84133	2.51433	1.771	0.970667	0.057	0.756333	1.87433	2.89833	0.923667	1.93233	0.292	2.468	0.894667	0.421	0.599	1.428	1.80433	0.706	2.51367	1.20433	0.292667	1.36233	0.937	0.398333	1.30267	0.924
108	QV2	NL	QV2NL	0.00622222	1.60344	0.833667	0.400667	0.898333	0.247333	1.21467	1.04967	1.13233	0.309333	0.0506667	0.667	1.27867	2.07867	0.792	0.898	0.0221111	1.45167	0.490778	0.0604444	0.169333	1.19033	0.605111	0.243444	1.12444	0.0506667	0.189333	0.147667	0.00488889	0.293667	0.631333	0.655667
108	QV2	N	QV2N	0.0655556	2.09367	1.40533	2.32067	1.17633	1.46133	2.061	2.14767	1.57267	0.327	0	0.328667	1.93467	2.87533	1.08367	1.93367	0.111	2.234	0.580667	0.136111	0.301333	1.641	1.166	0.965667	2.705	1.122	0.171	1.05233	1.285	0.265667	1.75167	1.013
108	QV2	DL	QV2DL	0.001	1.77967	1.62033	1.919	1.06233	1.229	1.85033	2.48	2.022	1.60667	0.498667	0.687667	2.12833	2.85367	2.02567	2.13	0.165	2.34833	0.680333	0.177	0.251	1.37967	0.805333	0.853333	2.768	1.12333	0.043	1.15467	0.290667	0.435667	1.838	1.27667
108	PT3	NI	PT3NI	0.00488889	1.85133	1.827	2.59433	1.05033	0.910667	2.144	2.55567	1.68833	1.93033	0.326667	1.01033	1.77633	2.51733	1.45367	2.35067	0.47	2.62767	1.63867	0.594667	0.179	2.14067	0.677	0.902	2.09	1.17667	0.254333	1.25033	0.777667	0.786667	1.226	1.21767
108	PT3	NR	PT3NR	0.00677778	1.80733	1.241	2.03067	0.901667	0.763667	1.96033	2.20933	1.78967	0.462667	0.277333	0.788333	1.39367	1.82633	1.502	1.59867	0.267667	1.76267	0.917111	0.841	0.598333	1.60633	0.134111	0.461333	0.800333	0.587778	0.183	1.314	0.732333	0.667333	1.118	0.870667
108	PT3	NL	PT3NL	0.00288889	1.73667	1.30733	2.17033	1.095	2.077	1.65867	2.43133	2.13867	1.95367	0.0423333	1.06767	2.01633	2.49633	2.043	1.55967	1.08833	2.28367	1.70333	0.379667	1.304	1.87233	1.10733	0.939	2.53133	1.439	0.297667	1.82267	1.404	0.279333	1.517	0.973333
108	PT3	N	PT3N	0.00577778	1.63233	1.358	1.754	1.12767	2.36533	1.62633	2.727	1.46967	0.892	0.244	1.53233	1.24067	2.57433	2.14733	1.636	0.921667	2.08933	1.213	0.451333	0.0521111	1.42267	1.66667	0.797667	1.97567	0.951	0.223444	1.57167	0.959	0.490333	1.54367	0.829333
108	PT3	DL	PT3DL	0.00822222	1.41267	1.61033	1.434	0.801667	1.34733	1.63733	1.95533	2.16533	0.344333	0.203	0.746667	1.43433	2.41167	0.310667	1.23067	0.124333	2.58967	0.804111	0.751	0.166444	1.57467	0.235444	0.224	2.81	0.479	0.0926667	0.474333	0.198333	0.495	0.318333	0.515333
108	QV3	NI	QV3NI	0.00533333	0.790333	0.374	0.593	0.773	0.225667	0.472	0.947333	1.391	0.158667	0.084	0.319333	0.631	1.49433	1.06667	1.31133	0.0303333	1.30667	0.584	0.042	0.0603333	0.554	0.0496667	0.178667	0.263	0.61	0.140333	0.00766667	0.322333	0.0723333	1.185	0.659333
108	QV3	NR	QV3NR	0.0246667	0.903	0.654333	0.679	0.961667	0.18	0.976667	1.73867	1.772	0.249667	0.189	0.514	0.918667	0.678667	1.061	1.51667	0	1.37333	0.054	0.014	1.323	1.17267	0.066	0.541667	0.236333	0.740333	0.179667	0.0926667	0	0.416333	0.312667	0.733
108	QV3	NL	QV3NL	0.00755556	2.54467	0.366667	0.843333	1.38133	1.342	2.233	1.256	1.908	0.879	0.111333	0.65	1.37167	1.44967	0.151	1.29933	0.299667	2.73133	0.369667	0.262667	0.257333	1.087	1.18156	0.434667	2.714	1.06167	0.00622222	0.862333	0.786	0.540333	0.656333	0.858
108	QV3	N	QV3N	0.0124444	1.72633	2.151	1.30967	0.985667	0.596333	1.83333	0.922	2.102	0.145667	0.233333	0.605333	0.824	1.679	1.23833	1.09433	0.0232222	2.057	0.282556	0.101667	0.300667	1.02033	0.153556	0.323667	2.63567	1.02033	0.121667	0.153667	0.0275556	0.295333	0.06	1.527
108	QV3	DL	QV3DL	0.00133333	1.62	1.06333	1.041	0.863	0.574	1.74533	1.794	1.697	0.696333	0.2	0.293667	1.29833	2.51767	0.327	1.74433	0.0706667	2.057	0.0183333	0.0513333	0.384333	0.863	0.554667	0.0963333	2.177	0.688	0.0176667	1.59233	0.0513333	0.088	0.620333	1.215
108	PT4	NI	PT4NI	0.0138889	1.65833	1.57667	2.07867	1.07267	1.38333	1.75767	2.19233	2.16833	1.336	1.27833	2.25867	1.893	2.34	2.347	1.65533	1.205	2.46733	0.691	0.306667	1.29533	1.39233	1.721	0.909667	2.38733	0.952333	0.250667	2.18267	1.94967	0.346333	1.30233	1.36967
108	PT4	NR	PT4NR	0.00677778	1.443	1.28867	1.801	0.568333	1.11167	1.536	2.38733	1.81767	1.31133	0.156556	0.572333	1.51167	2.23433	1.27833	1.73033	0.636667	1.49533	0.794	0.157333	0.103667	1.18	1.22333	0.184667	2.32467	0.699333	0.220333	0.794	1.088	0.327667	1.216	1.048
108	PT4	NL	PT4NL	0.0151111	1.33467	1.01267	1.791	0.826333	1.68767	1.162	2.004	0.948333	0.996667	0.228	0.445333	1.31967	2.15467	0.861667	0.928667	0.0957778	1.661	0.698	0.108667	0.0696667	1.47867	0.142333	0.128	1.52967	0.720333	0.0857778	0.163667	1.928	0.238333	1.16867	0.831667
108	PT4	N	PT4N	0.0347778	1.28433	1.03633	1.88	0.904333	1.551	1.004	1.95733	1.68	1.47867	0.338222	1.50967	1.773	1.83967	1.7	1.21167	1.246	1.31033	0.547	0.0491111	1.01	0.964667	1.36367	0.195667	1.772	0.491333	0.151222	1.65733	1.18233	0.178	1.44533	0.788333
108	PT4	DL	PT4DL	0.0355556	1.36167	1.224	1.92133	0.711	1.111	1.431	2.25567	1.53333	1.31567	0.111111	0.863667	1.48733	2.02533	1.16367	1.286	0.714	1.48967	0.803667	0.162111	0.790333	1.28	0.434	0.373667	2.02467	0.692333	0.246333	1.48533	0.519667	0.398333	1.143	0.721
108	QV4	NI	QV4NI	0.0197778	1.99833	1.499	0.478	1.02833	0.415	1.18333	1.25767	2.21067	0.243333	0.096	0.854333	1.51367	1.783	0.697667	1.33633	0.0348889	1.867	0.128111	0.411	0.205	1.42833	0.0187778	0.0985556	1.12367	1.101	0.12	0.628667	0.0543333	0.704	0.747333	1.96767
108	QV4	NR	QV4NR	0.0147778	1.94167	0.969667	1.98867	0.528	0.367667	1.5	2.13467	1.81267	0.180333	0.0536667	0.686333	1.69367	1.595	1.21467	1.37433	0.496	1.53233	0.839333	0.352444	0.519667	1.36667	0.0903333	0.468444	2.37833	0.840778	0.370333	0.936	0.293333	0.309	1.14367	0.681333
108	QV4	NL	QV4NL	0.038	1.062	0.925667	0.350667	0.869333	0.972	1.14567	1.53	1.70467	0	0.0626667	0.624333	1.169	1.85533	0.53	0.660667	0.0243333	1.35833	0	0	0.225	0.869333	0.546667	0	0.272667	0.212667	0.237333	0.125667	0.324667	0.446	0.380667	0.316667
108	QV4	N	QV4N	0.06	1.81967	0.777	1.044	0.729	1.80267	1.39533	1.754	1.748	0.486	0.0756667	0.499333	1.24967	2.64833	1.675	1.55733	0.206667	2.244	0.048	0.0353333	1.08267	1.268	1.17	0.282333	1.99667	1.06767	0.193667	0.514667	1.25067	0.347667	1.22333	1.54867
108	QV4	DL	QV4DL	0.00888889	1.38933	0.875333	2.34533	0.832	1.864	1.21767	2.16067	1.935	0.514222	0	1.58533	1.657	2.31333	1.704	1.76033	0.00211111	1.79733	0.312333	0.195889	0.283222	1.094	0.580111	0.0523333	2.46133	0.893333	0.0547778	1.09367	0.502333	0.375667	0.494222	1.064
108	PT5	NI	PT5NI	0.00666667	1.06567	0.939667	0.200333	0.556667	0.124	1.66033	0.604667	1.232	0.287667	0.123667	0.373333	1.11167	1.61867	0.635	0.67	0.000333333	1.458	1.531	0.019	0.0163333	1.66033	0.115	0.437333	0.862667	0.450667	0.0556667	0.0756667	0.018	0.249333	1.02067	0.585333
108	PT5	NR	PT5NR	0.0131111	2.022	1.13067	2.03733	1.06667	0.522	1.881	1.52167	1.572	0.209667	0.186333	0.416	1.52467	2.23	1.461	1.26133	0.156333	2.17067	1.14567	0.0921111	0.181333	0.851667	0.190333	0.476333	1.97233	0.66	0.0533333	0.250667	0.320333	0.345333	1.331	1.09633
108	PT5	NL	PT5NL	0.0302222	1.62233	0.798333	1.332	0.468667	1.72533	1.40833	1.80533	1.37833	1.28933	0.0331111	0.149556	1.35367	1.96667	0.509333	1.01033	0.0198889	1.59467	0.353778	0.00388889	0.113444	1.403	0.652111	0.377	2.49833	0.853	0.00522222	0.0174444	1.65678	0.334	1.40067	0.668667
108	PT5	N	PT5N	0.0118889	1.44133	0.768667	2.42033	0.598333	2.048	1.04167	2.08733	1.45533	0.91	0.0581111	0.386778	1.29533	2.35367	1.307	1.43	0.66	1.58167	0.874667	0.00755556	0.957667	0.917667	1.25267	0.378333	2.04	0.645	0.0462222	1.79933	2.293	0.545333	1.373	0.897
108	PT5	DL	PT5DL	0.0196667	1.50267	0.855333	1.49	0.701	1.71833	1.09167	1.759	1.76567	0.442	0.0656667	0.348	1.57267	2.49867	1.67367	1.21333	0.423	1.58133	0.348333	0.125333	0.136667	1.21	1.13233	0.488333	2.28933	0.76	0	1.17633	2.23533	0.338333	1.30067	0.743
108	QV5	NI	QV5NI	0.000555556	1.64167	1.17233	0.760333	0.794333	0.245	2.08433	1.385	0.966333	0.212333	0.130333	0.576667	0.952333	1.59567	1.171	1.853	0.0264444	1.33967	1.36444	0.209778	0.209	1.56967	0.0713333	0.174667	0.726333	0.928	0.121333	0.943	0.0506667	0.343667	0.548333	0.479667
108	QV5	NR	QV5NR	0.0495556	1.60033	1.00167	1.63867	0.747333	0.150667	1.57767	1.522	1.72067	0.505444	0.0677778	0.465	1.67267	2.55933	0.666	1.959	0.283778	1.47133	0.0691111	0.166778	0.324667	0.735667	0.868333	0.616111	1.724	1.088	0.00522222	0	0	0.316	0.0714444	0.927333
108	QV5	NL	QV5NL	0.0105556	1.77833	0.59	1.515	0.677333	0.75	1.359	1.50867	1.54633	0.0275556	0	1.193	1.28533	2.587	0.417111	1.61067	0.417333	1.473	0.589667	0.0892222	0.824	0.804667	0.251556	0.252222	1.71567	0.652333	0.0874444	0	0.376222	0.528333	0.0771111	0.374
108	QV5	N	QV5N	0.00411111	1.47233	0.988333	1.542	0.873333	1.85533	1.24867	2.25567	1.44967	1.21367	0.0345556	1.30033	1.27233	2.04333	1.657	1.42933	0.366333	1.72233	0.515333	0.101	0.761667	0.876667	1.01633	0.103	2.46333	1.06767	0.0908889	1.49467	0.84	0.218333	0.718333	0.929333
108	QV5	DL	QV5DL	0.0333333	1.86367	1.55133	2.38367	1.31867	1.08567	1.529	2.232	2.42967	2.01	0.812667	2.09533	2.47533	2.51867	2.349	1.68433	0.365667	1.835	1.21667	0.109333	1.17967	1.343	1.98467	0.780333	2.18767	1.02033	0.238667	0.741333	2.22333	0.410667	0.735333	1.36967
120	PT1	NI	PT1NI	0.0614444	1.596	0.934333	2.20933	1.06367	1.47333	1.71867	1.798	1.54867	1.276	0.169333	0.705	1.70633	1.23333	1.301	1.46267	0.815111	1.54533	0.533778	0.129	0.926778	1.33233	0.676333	0.332111	2.65667	0.849667	0.234889	0.677667	0.276111	0.480667	1.75867	0.903
120	PT1	NR	PT1NR	0.025	1.52467	0.721667	2.167	0.923667	0.251333	1.37267	2.775	1.79	1.056	0.426667	1.23833	1.676	2.14133	1.803	1.737	0.0116667	2.122	1.75167	0.248667	0.364333	1.36633	2.20667	0.358	1.559	0.549667	0.069	2.12367	0.901333	0.43	1.452	1.09767
120	PT1	NL	PT1NL	0.00477778	0.966333	0.844333	2.21867	2.03533	1.195	1.62167	2.426	1.52867	1.577	0.594667	1.05933	1.745	2.177	2.20867	1.542	0.05	1.18533	0.211333	0.229333	0.257667	1.272	1.4	0.158333	1.751	0.451667	0.156	1.92267	0.142333	0.438333	1.28933	0.977667
120	PT1	N	PT1N	0.0245556	1.52133	1.28233	2.37367	1.42133	2.53233	1.85567	2.29667	1.79867	1.72867	0.524	0.946667	1.75433	2.378	2.19467	1.669	1.04433	2.21433	1.55467	0.444	0.736222	1.494	2.06533	0.498333	2.582	0.668333	0.232889	2.24	2.081	0.366667	1.84433	1.109
120	PT1	DL	PT1DL	0.041	1.702	1.161	2.18567	1.24133	2.143	1.79933	2.656	1.92033	1.881	0.0453333	0.837333	2.04	2.82433	2.019	1.514	1.645	2.42633	0.982667	0.485667	0.975333	1.12767	2.29533	0.940333	2.79167	1.46133	0.188	2.385	2.53	0.735333	1.333	1.143
120	QV1	NI	QV1NI	0.00611111	0.738444	1.12	1.843	1.27967	0.395	2.19933	2.08067	1.882	0.975667	0.376333	1.18667	1.13067	1.67867	1.198	1.72967	0.09	1.62867	0.0383333	0.156667	0.294667	1.30367	1.06411	0.375667	0.536	0.368	0.323667	0.481667	0.059	0.448333	0.229	1.19233
120	QV1	NR	QV1NR	0.00777778	1.55833	1.35567	2.55167	0.713333	0.988667	1.37133	2.213	2.207	1.287	0.286667	1.29333	1.706	2.64533	1.585	2.15933	0.0503333	2.18867	1.092	0.286667	0.288333	1.412	1.792	0.359	2.10433	0.977	0.209	2.556	0.349667	0.369667	1.053	0.890667
120	QV1	NL	QV1NL	0.00288889	0.113667	0.285333	0.626	1.33067	0.742667	2.002	1.963	2.482	0.534667	0.203667	1.09367	1.02567	2.175	1.37433	0.263333	0.0406667	1.70633	0.0316667	0.189333	0.226	1.4	0.374333	0.0126667	0.538333	0.129	0.163	0.334667	0.035	0.577667	0.525	0.865
120	QV1	N	QV1N	0.03	1.091	0.904	2.19	1.08733	0.848	2.07867	2.381	2.21667	0.388	0.541	1.16433	1.72067	1.652	1.87233	1.73867	0.856	1.57567	1.06733	0.605	1.356	1.54567	0.929	0.631667	2.34233	1.01	0.462333	1.892	0.163333	0.484333	1.28267	0.854667
120	QV1	DL	QV1DL	0.041	1.04233	0.909333	2.23067	1.25	0.706	1.93767	2.67333	2.41367	1.018	0.461667	0.867	2.06633	2.98233	2.20133	2.33067	0.552	2.275	0.229333	0.505333	0.699	1.41367	1.68333	0.800667	2.67867	0.495	0.206	1.68467	0.894	0.542	1.595	1.26933
120	PT2	NI	PT2NI	0.00622222	1.95867	2.27167	1.631	1.006	1.741	2.29933	2.22933	2.364	0.641667	0.667667	1.34733	1.89833	2.826	0.341	1.61167	0.0366667	2.60333	1.38	0.828	0.783	1.86767	0.0138889	0.0983333	2.688	1.01467	0.425667	0.729667	0.168333	0.491667	1.739	2.084
120	PT2	NR	PT2NR	0.00911111	1.39533	1.65467	2.58633	1.20867	1.30667	1.80133	2.68233	2.344	1.925	1.03133	1.461	1.774	3.04433	1.497	1.89133	0.0653333	1.857	1.44567	0.498333	1.10967	1.94367	0.300667	0.762	2.602	1.88167	0.217333	0.516	1.19567	0.545667	1.74867	1.43233
120	PT2	NL	PT2NL	0.00211111	1.74733	1.13633	1.74967	0.681	2.724	1.58933	2.25167	1.861	1.93867	0.44	0.879667	1.61967	2.981	1.34867	1.532	0.174333	2.428	1.45067	0.424333	0.117333	1.74467	0.466	0.212	2.86933	1.061	0.072	0.377	0.491	0.368	1.112	0.837333
120	PT2	N	PT2N	0.0225556	1.37433	1.233	1.74367	1.48167	2.164	1.967	2.65067	2.02433	2.21733	1.47067	0.847667	1.819	2.57033	2.207	1.78	0.948	1.94867	0.864	0.355	1.68167	1.27833	2.073	1.25667	2.428	1.20367	0.180667	2.25	1.223	0.578333	1.83567	1.085
120	PT2	DL	PT2DL	0.0541111	1.78767	1.21867	2.02567	0.845667	1.878	2.05933	2.57433	2.117	1.84367	0.0707778	0.504667	1.632	2.814	1.72833	1.874	0.876333	2.29267	0.456333	0.529667	0.199778	1.24533	1.89267	0.612333	2.50933	0.988667	0.0957778	1.58067	1.22367	0.54	1.63733	1.071
120	QV2	NI	QV2NI	0.00222222	0.228	0.136667	1.43333	0.878333	0.32	1.553	2.36567	1.312	0.751	0.077	0.273333	1.58567	2.399	0.783	2.43833	0.0313333	2.41533	0.661667	0.490667	0.120333	0.905667	0.692	0.226667	1.303	0.495444	0.139111	0.154	0.0852222	0.397333	0.691556	0.721667
120	QV2	NR	QV2NR	0.0182222	2.018	1.66967	2.25967	1.255	2.061	1.94233	2.55533	1.85833	1.162	0.0943333	0.997333	2.03833	2.93567	0.905	1.94733	0.415	2.56367	0.955333	0.581333	0.742	1.463	1.914	0.794333	2.57767	1.24067	0.337667	1.59933	1.40167	0.473667	1.218	0.913
120	QV2	NL	QV2NL	0.00577778	1.61322	0.823667	0.649333	1.083	0.317667	1.46367	1.56733	1.42433	0.420333	0.0833333	0.861667	1.498	2.35033	0.918667	1.20367	0.0563333	1.61167	0.625667	0.108	0.298	1.29233	0.702556	0.320333	1.25067	0.0736667	0.272333	0.325667	0.0533333	0.403	0.654333	0.784
120	QV2	N	QV2N	0.0664444	2.19267	1.42933	2.37533	1.36633	2.115	2.11733	2.30533	1.70867	0.440333	0	0.494667	2.12867	2.97267	1.24633	2.06033	0.233	2.31	0.735	0.192556	0.444667	1.83533	1.34167	1.24833	2.731	1.14367	0.227	1.244	1.584	0.390667	1.89567	1.016
120	QV2	DL	QV2DL	0.00144444	1.822	1.65833	2.07233	1.089	1.406	1.88	2.737	2.14033	2.152	0.523667	0.951667	2.321	2.958	2.24433	2.16433	0.174	2.38633	0.696	0.304333	0.438333	1.506	0.977333	1.049	2.77633	1.14567	0.0676667	1.36833	0.487667	0.480333	1.87633	1.25767
120	PT3	NI	PT3NI	0.003	1.80033	1.905	2.68933	1.27267	1.21233	2.127	2.708	1.76133	2.195	0.472	1.63233	1.98467	2.802	1.66067	2.374	0.700667	2.59633	1.52933	0.836	0.399333	2.23467	0.866667	1.09533	2.27033	1.204	0.314667	1.56733	1.40767	0.939	1.34967	1.26067
120	PT3	NR	PT3NR	0.00533333	1.895	1.39767	2.13333	0.953667	0.814333	1.962	2.40767	1.907	0.563667	0.329	1.00567	1.574	2.123	1.68433	1.69467	0.392	1.82367	0.974	1.11067	0.877	1.69167	0.198667	0.635667	1.159	0.628667	0.259	1.38433	0.975667	0.787333	1.26667	0.957667
120	PT3	NL	PT3NL	0.00444444	1.93033	1.41033	2.17533	1.21633	2.24167	1.74467	2.48233	2.20733	2.36433	0.110667	1.44233	2.10267	2.6	2.15733	1.633	1.29633	2.33767	1.75733	0.534333	1.64333	1.989	1.27067	1.203	2.565	1.49767	0.295	1.90333	1.63167	0.363333	1.694	1.02133
120	PT3	N	PT3N	0.00955556	1.513	1.441	1.83533	1.29333	2.51967	1.71267	2.70233	1.54267	1.46267	0.556	1.785	1.41667	2.65067	2.19	1.67533	1.192	2.15833	1.51	0.613667	0.169778	1.498	1.761	1.056	2.06	1.059	0.222444	1.72967	1.175	0.621333	1.59633	0.895
120	PT3	DL	PT3DL	0.00833333	1.45767	1.67	1.53733	0.826667	1.60167	1.606	2.08367	2.28267	0.498667	0.263333	0.972	1.63	2.43833	0.393333	1.435	0.270333	2.67267	0.902667	1.018	0.255333	1.82567	0.370333	0.376667	2.829	0.525333	0.146333	0.592	0.364667	0.495	0.478333	0.636
120	QV3	NI	QV3NI	0.027	0.849667	0.416	0.640667	0.869333	0.242333	0.760667	0.950333	1.485	0.179	0.132	0.375	0.606	1.65133	1.20933	1.28967	0.004	1.355	0.517	0.041	0.0243333	0.600333	0.032	0.256667	0.355667	0.742333	0.235333	0	0.511333	0.0386667	1.37533	0.658667
120	QV3	NR	QV3NR	0.0307778	0.992333	0.798	0.962333	1.05367	0.238333	1.11833	2.081	1.91267	0.403444	0.440333	0.733	1.08933	0.778111	1.25667	1.63867	0	1.467	0.0598889	0.0841111	1.44533	1.42667	0.126667	0.725111	0.465333	0.804111	0.237778	0.214667	0.0875556	0.499667	0.551556	0.919333
120	QV3	NL	QV3NL	0.0198889	2.57733	0.722778	1.147	1.475	1.96533	2.28067	1.851	2.11	1.19067	0.206333	0.841333	1.54767	1.73067	0.149	1.44067	0.522333	2.76	0.579333	0.518	0.472667	1.485	1.28844	0.698	2.71933	1.06333	0.038	1.09167	1.01133	0.629667	0.941667	1.174
120	QV3	N	QV3N	0.0131111	1.77133	2.16467	1.356	1.078	0.870667	1.749	1.45033	2.27767	0.205333	0.38	0.779	0.993667	2.05733	1.525	1.14267	0.0336667	2.15433	0.295222	0.196	0.433667	1.40567	0.216889	0.477	2.64833	0.999667	0.232667	0.335333	0.093	0.412333	0.231667	1.70767
120	QV3	DL	QV3DL	0.00155556	1.62	1.101	1.43567	0.937333	0.683333	1.807	1.925	1.86167	0.947667	0.440667	0.468	1.41233	2.68833	0.516333	1.83633	0.0763333	2.05567	0.0234444	0.113333	0.481667	0.994333	0.669	0.145	2.20333	0.731667	0.045	1.92367	0.121111	0.145667	0.748667	1.401
120	PT4	NI	PT4NI	0.0148889	1.74	1.70367	2.24767	1.25067	1.71667	1.791	2.12933	2.175	1.68367	1.98933	2.591	1.93733	2.443	2.39467	1.73933	1.67267	2.436	0.945	0.423667	1.66733	1.489	1.718	1.2	2.37267	1.01033	0.298667	2.18333	2.03	0.349667	1.43333	1.397
120	PT4	NR	PT4NR	0.0107778	1.61433	1.36033	1.974	0.703333	1.527	1.61433	2.43067	1.91867	1.774	0.268444	0.848667	1.822	2.40533	1.33933	1.93533	0.913	1.649	1.20333	0.3	0.159	1.68033	1.44	0.381333	2.39233	0.824333	0.407333	1.01667	1.505	0.602667	1.75933	1.17533
120	PT4	NL	PT4NL	0.0164444	1.49367	1.21133	1.87067	1.00633	2.145	1.19167	2.27067	1.23	1.471	0.307	0.648	1.52433	2.484	0.974333	1.383	0.119111	1.8	0.796	0.223667	0.147	1.45467	0.268333	0.26	1.67933	0.813333	0.120111	0.392667	2.278	0.376667	1.32767	1.026
120	PT4	N	PT4N	0.0401111	1.284	1.20233	2.01867	1.159	1.83367	1.15333	2.05467	1.903	1.87633	0.459333	1.72967	1.978	2.03267	1.711	1.243	1.96467	1.26733	0.509	0.108444	1.40767	1.03033	1.49267	0.378889	1.839	0.505333	0.263222	1.71233	1.497	0.198	1.60467	0.85
120	PT4	DL	PT4DL	0.0391111	1.41033	1.40067	2.08267	0.922	1.33433	1.464	2.34033	1.78167	1.58933	0.171222	1.19533	1.73167	2.32867	1.502	1.33967	0.991667	1.63367	0.853667	0.253222	0.989	1.49767	0.679	0.547	2.137	0.770333	0.399667	1.605	0.838667	0.472	1.45767	0.716
120	QV4	NI	QV4NI	0.0283333	1.767	1.65333	0.738333	1.11667	0.577333	1.34633	1.57033	2.299	0.358667	0.156667	1.132	1.66767	2.118	1.03067	1.56933	0.0373333	1.93933	0.126667	0.838333	0.401667	1.9	0.025	0.140667	1.40533	1.05667	0.217667	0.792667	0.163333	0.612	1.24333	2.24167
120	QV4	NR	QV4NR	0.0148889	2.11767	1.103	2.193	0.561667	0.57	1.43733	2.33233	2	0.324	0.117	1.00367	1.903	1.711	1.36033	1.44167	0.548333	1.68133	0.932667	0.485	0.708	1.46233	0.242	0.588667	2.41633	0.883556	0.461667	1.26333	0.515667	0.344667	1.429	0.82
120	QV4	NL	QV4NL	0.0206667	0.905333	0.986333	0.467	0.945333	1.51533	1.32133	1.85367	1.84567	0.00166667	0.202667	0.806333	1.20667	1.94233	0.861	0.787667	0.0483333	1.27667	0.0273333	0.0223333	0.384	1.03567	0.497	0	0.306667	0.176333	0.244	0.203333	0.428667	0.36	0.438333	0.309667
120	QV4	N	QV4N	0.0565556	1.88433	0.778444	1.205	0.795667	2.25067	1.35267	2.03467	1.934	0.725	0.182778	0.741	1.41567	2.832	1.79667	1.71933	0.420333	2.309	0.0438889	0.119444	1.32433	1.43233	1.38733	0.511667	2.078	1.297	0.315667	0.700111	1.61733	0.424	1.41033	1.571
120	QV4	DL	QV4DL	0.00788889	1.327	0.925	2.319	0.997	2.00067	1.38067	2.13067	2.099	0.826667	0	1.886	1.78867	2.49933	1.873	1.75333	0.00288889	1.801	0.319333	0.278778	0.451778	1.26467	0.632444	0.190667	2.35067	0.897	0.0798889	1.10633	0.762667	0.520667	0.682444	1.01067
120	PT5	NI	PT5NI	0.00222222	1.095	0.971667	0.432333	0.651	0.179667	1.80133	0.900333	1.46667	0.429	0.169	0.544	1.41533	1.89367	0.750333	0.784778	0	1.67633	1.998	0.0636667	0.0536667	1.80067	0.209444	0.546667	0.976333	0.563333	0.0926667	0.192111	0.0547778	0.352667	1.31833	0.604333
120	PT5	NR	PT5NR	0.01	1.96	1.129	2.179	1.39933	0.779	1.878	2.002	1.915	0.312667	0.266667	0.616	1.732	2.46967	1.61933	1.389	0.142667	2.19733	1.47933	0.178	0.337333	1.12067	0.367333	0.660667	2.058	0.633333	0.0766667	0.519	0.783333	0.463	1.58433	1.12233
120	PT5	NL	PT5NL	0.0301111	1.59433	0.782333	1.687	0.471	2.09167	1.359	1.94933	1.44233	1.59	0.0765556	0.255444	1.61	2.244	0.516222	1.22833	0.0291111	1.57533	0.529333	0.0264444	0.253222	1.33233	0.707222	0.395	2.46533	0.855	0.0141111	0.113556	1.805	0.517	1.59933	0.675
120	PT5	N	PT5N	0.0111111	1.524	0.766333	2.41	0.812	2.33233	1.03833	2.136	1.66633	1.371	0.118111	0.651778	1.58267	2.53867	1.30667	1.46333	1.245	1.57567	1.01133	0.0538889	1.36167	1.01233	1.36733	0.659333	2.15167	0.721	0.116556	2.02833	2.311	0.707	1.46433	0.925333
120	PT5	DL	PT5DL	0.0263333	1.47833	0.922	1.58433	0.782667	2.29	1.085	1.78067	1.935	0.698667	0.0976667	0.458	1.825	2.64667	1.58833	1.19767	0.692333	1.559	0.358333	0.259	0.234333	1.29533	1.22233	0.825333	2.35733	0.759	0	1.48633	2.379	0.414	1.475	0.781667
120	QV5	NI	QV5NI	0.00266667	1.648	1.38233	0.924	0.982333	0.334	2.06533	1.88333	1.12567	0.360333	0.189333	0.797333	1.11733	1.955	1.40433	2.00067	0.0273333	1.538	1.43567	0.324	0.277	1.994	0.0923333	0.246	0.942	1.267	0.259333	1.02433	0.092	0.417	0.587	0.734667
120	QV5	NR	QV5NR	0.0493333	1.54333	0.973333	1.847	0.733667	0.209667	1.72733	1.69167	1.78933	0.715667	0.123333	0.654667	1.76533	2.83767	0.772667	1.97933	0.377667	1.56967	0.076	0.207	0.571667	0.843333	1.053	0.721333	1.85233	1.07533	0.0213333	0.027	0.00666667	0.458333	0.246	0.906
120	QV5	NL	QV5NL	0.0207778	1.748	0.650667	1.642	0.703667	1.469	1.27267	1.726	1.55	0.100444	0	1.36733	1.60733	2.74867	0.417222	1.794	0.635667	1.49067	0.787667	0.311111	1.09467	1.06833	0.390333	0.350111	1.79767	0.601333	0.185778	0	0.600667	0.581	0.318444	0.437667
120	QV5	N	QV5N	0.00955556	1.587	1.05167	1.51067	0.999	2.361	1.303	2.31467	1.62967	1.557	0.0586667	1.48133	1.45233	2.30233	1.69533	1.55067	0.537333	1.81467	0.505	0.0933333	0.892667	0.932333	1.055	0.114667	2.46733	1.12433	0.157111	1.481	1.348	0.379667	0.905	0.912333
120	QV5	DL	QV5DL	0.0371111	1.873	1.736	2.459	1.675	1.214	1.492	2.36633	2.51533	2.437	1.27333	2.38267	2.52533	2.67	2.405	1.70167	0.580667	1.80233	1.16333	0.168	1.44133	1.59667	2.12233	1.12533	2.20033	1.075	0.391667	0.864333	2.40567	0.424	1.20167	1.33167
132	PT1	NI	PT1NI	0.0672222	1.61533	0.978667	2.22267	1.317	1.90367	1.724	1.89133	1.73167	1.498	0.297667	1.11033	1.927	1.56967	1.34767	1.393	1.05622	1.568	0.543333	0.36	1.23522	1.38467	0.912	0.352	2.751	1.05867	0.304	0.976667	0.429222	0.500333	1.89133	0.935667
132	PT1	NR	PT1NR	0.0312222	1.51333	0.7	2.182	1.17733	0.163667	1.444	2.73133	1.911	1.29433	0.834	1.725	1.882	2.36467	1.85233	1.75367	0.0596667	2.05433	1.79433	0.518667	0.535667	1.31433	2.23767	0.519	1.641	0.585444	0.146	2.355	1.185	0.400333	1.56333	1.07767
132	PT1	NL	PT1NL	0.00722222	1.01267	0.849	2.262	2.15733	1.40867	1.61667	2.483	1.70233	2.00233	0.659667	1.54667	1.92667	2.41633	2.21533	1.54333	0.102	1.35367	0.224667	0.387667	0.475667	1.38767	1.531	0.285	1.82633	0.463	0.296333	2.15	0.399333	0.446	1.30433	0.976667
132	PT1	N	PT1N	0.026	1.472	1.302	2.43267	1.57867	2.66333	1.87933	2.31667	1.99633	2.13767	0.598333	1.42467	1.977	2.53	2.28133	1.722	1.36	2.293	1.55933	0.649	0.952667	1.572	2.166	0.732333	2.588	0.683333	0.283667	2.33033	2.15967	0.364	1.84267	1.092
132	PT1	DL	PT1DL	0.0384444	1.68067	1.16633	2.28333	1.57467	2.22033	1.83333	2.65333	2.091	2.07467	0.197667	1.286	2.254	2.928	2.13133	1.651	2.04667	2.47467	1.054	0.694667	1.294	1.23233	2.49167	1.14467	2.71967	1.56333	0.302	2.564	2.66833	0.803333	1.331	1.264
132	QV1	NI	QV1NI	0.00522222	0.859333	1.20533	1.984	1.33267	0.459667	2.099	2.296	2	1.07267	0.57	1.50767	1.30033	2.06767	1.52767	1.836	0.120667	1.79367	0.0593333	0.311	0.391333	1.52367	1.15256	0.399667	0.733667	0.318556	0.425333	0.656667	0.215667	0.401667	0.416333	1.20833
132	QV1	NR	QV1NR	0.00533333	1.453	1.38867	2.59967	0.83	1.15067	1.42133	2.218	2.374	1.51767	0.597667	1.91133	1.87767	2.83567	1.635	2.07567	0.154667	2.137	1.11767	0.478	0.456	1.581	1.682	0.523333	2.11533	0.946667	0.308	2.66733	0.789	0.339667	1.26167	0.883333
132	QV1	NL	QV1NL	0.00277778	0.184	0.501333	0.883	1.42067	0.781667	2.14167	2.21167	2.609	0.548667	0.277	1.56833	1.22433	2.55833	1.875	0.408333	0.0523333	2.19333	0.0463333	0.342	0.325333	1.728	0.448	0.0203333	0.779	0.122667	0.202667	0.547	0.073	0.532667	0.612	0.906333
132	QV1	N	QV1N	0.0307778	1.02333	0.946	2.317	1.25067	0.951333	2.20133	2.30333	2.32967	0.564333	0.963	1.61967	1.89233	1.894	1.968	1.76033	1.016	1.70033	1.108	0.98	1.64267	1.64933	1.03711	0.748667	2.40033	1.059	0.581	1.92067	0.366333	0.434333	1.19767	0.873
132	QV1	DL	QV1DL	0.0348889	1.064	1.06767	2.31167	1.46267	0.854	1.93967	2.68867	2.55167	1.18267	0.734667	1.219	2.17	3.03933	2.28433	2.306	0.622	2.279	0.231111	0.764	0.906444	1.73567	1.91867	0.942333	2.647	0.647667	0.229667	1.78967	1.37433	0.475667	1.65533	1.265
132	PT2	NI	PT2NI	0.00622222	1.885	2.14467	1.948	1.09933	2.122	2.218	2.569	2.54833	0.813	0.905667	1.78133	2.023	2.89333	0.466	1.84833	0.0943333	2.57733	1.38033	1.10133	1.14167	2.06733	0.0141111	0.132	2.69033	0.896667	0.608	1.18133	0.321	0.437	2.05733	1.93933
132	PT2	NR	PT2NR	0.00944444	1.43033	1.617	2.56433	1.40367	1.62133	1.84633	2.649	2.433	2.22167	1.53833	1.853	2.03433	3.199	1.606	2.10733	0.0743333	1.91867	1.376	0.762	1.425	1.96933	0.426333	0.973333	2.672	1.838	0.334	0.878667	1.295	0.481333	1.79333	1.398
132	PT2	NL	PT2NL	0.00255556	1.74333	1.087	1.701	0.919	2.9	1.70033	2.40533	2.039	2.197	0.796	1.26967	1.74333	3.029	1.34933	1.55267	0.393	2.495	1.52233	0.701667	0.126333	1.78633	0.734	0.283333	2.89067	1.18567	0.162667	0.603	0.893667	0.494667	1.111	0.797667
132	PT2	N	PT2N	0.0177778	1.32867	1.21033	1.76767	1.675	2.30967	2.07433	2.679	2.16233	2.416	1.65733	1.149	2.04667	2.67167	2.32867	1.815	1.23267	2.04733	0.823	0.526	1.94067	1.33033	2.163	1.43167	2.50267	1.252	0.217	2.24533	1.42533	0.601	1.78633	1.08233
132	PT2	DL	PT2DL	0.0514444	1.75	1.245	2.13867	0.977	1.914	2.10333	2.64033	2.33567	2.142	0.144667	0.664667	1.832	2.96	1.76833	1.872	1.18433	2.36567	0.480667	0.679	0.319111	1.31867	1.99433	0.801667	2.559	1.05767	0.114667	1.614	1.46933	0.678667	1.58367	1.07233
132	QV2	NI	QV2NI	0.00311111	0.292333	0.275667	1.56667	0.919	0.594333	1.78433	2.538	1.44367	0.941	0.120333	0.405333	1.58367	2.64933	0.886667	2.41567	0.0276667	2.37033	0.820333	0.672667	0.134667	1.08267	0.840667	0.32	1.36933	0.526222	0.171889	0.220333	0.160556	0.407667	0.732667	0.800333
132	QV2	NR	QV2NR	0.015	1.99	1.68533	2.37467	1.37333	2.16733	1.93533	2.567	1.996	1.397	0.184333	1.266	2.16233	2.96267	0.885667	1.99833	0.462333	2.64	1.01067	0.802	0.947	1.59133	2.001	1.01667	2.65533	1.24167	0.425333	1.98233	1.778	0.553333	1.375	0.981333
132	QV2	NL	QV2NL	0.00466667	1.56367	0.827667	0.947667	1.18133	0.403667	1.78933	2.21633	1.69733	0.558	0.125333	1.17267	1.763	2.46767	1.05933	1.54533	0.178333	1.784	0.758	0.220333	0.519667	1.45867	0.765	0.424333	1.43267	0.1	0.329667	0.548	0.205667	0.522667	0.714333	0.947
132	QV2	N	QV2N	0.057	2.22833	1.56133	2.50633	1.63833	2.36633	2.18767	2.39533	1.905	0.6	0.029	0.799667	2.319	3.07167	1.40967	2.19967	0.359333	2.45833	0.831667	0.325333	0.614	2.01167	1.56967	1.46567	2.774	1.248	0.308667	1.47867	1.86567	0.409333	2.00267	1.041
132	QV2	DL	QV2DL	0.00144444	1.833	1.64467	2.133	1.13967	1.482	1.90533	2.82	2.296	2.473	0.594	1.30533	2.433	3.03667	2.34767	2.164	0.187	2.41567	0.677	0.503333	0.679333	1.59267	1.17567	1.30167	2.77067	1.19333	0.102333	1.637	0.783667	0.667	1.86867	1.24433
132	PT3	NI	PT3NI	0.00477778	1.68933	1.886	2.74567	1.516	1.47933	2.11533	2.77167	1.88033	2.351	0.752667	2.19	2.05667	2.76267	1.895	2.39433	0.835	2.53933	1.62733	1.17567	0.682333	2.40033	1.12933	1.41533	2.372	1.252	0.385333	1.90767	1.97833	0.881	1.46133	1.20733
132	PT3	NR	PT3NR	0.0126667	1.71167	1.52267	2.269	1.03967	0.844667	1.95967	2.55	2.01133	0.702667	0.418	1.332	1.74867	2.27833	1.89733	1.76733	0.482333	1.87233	1.03933	1.32733	1.077	1.668	0.269	0.756333	1.48933	0.641667	0.335	1.567	1.16767	0.634333	1.37967	1.00267
132	PT3	NL	PT3NL	0.00344444	1.90467	1.309	2.22333	1.35067	2.21633	1.906	2.60533	2.30467	2.563	0.252	1.87867	2.20867	2.73	2.28567	1.818	1.54633	2.455	1.71467	0.657333	1.849	2.08467	1.43167	1.371	2.63333	1.498	0.472	2.10267	1.92867	0.391	1.55733	1.042
132	PT3	N	PT3N	0.00544444	1.43367	1.42033	2.11767	1.40533	2.73567	1.86833	2.75433	1.75267	2.17133	1.14233	2.128	1.755	2.834	2.36033	1.87967	1.47367	2.27367	1.57867	0.796333	0.186333	1.64	1.98433	1.32067	2.23467	1.114	0.311889	1.92033	1.70067	0.594667	1.55433	0.980667
132	PT3	DL	PT3DL	0.00833333	1.44033	1.58367	1.659	0.802	1.76567	1.53167	2.05767	2.38233	0.681667	0.360667	1.342	1.81	2.46367	0.523333	1.54067	0.495667	2.71467	0.961	1.36267	0.320333	2.11033	0.493333	0.376667	2.894	0.541	0.217333	0.783	0.551	0.461667	0.686667	0.751667
132	QV3	NI	QV3NI	0.0365556	0.856	0.440556	0.677667	0.932	0.320667	0.810667	0.986	1.577	0.193667	0.213778	0.468333	0.658	1.78633	1.368	1.23733	0.00522222	1.47733	0.495	0.0564444	0.0222222	0.634333	0.058	0.259778	0.655333	0.84	0.299111	0	0.677667	0.0571111	1.545	0.712667
132	QV3	NR	QV3NR	0.0287778	1.04167	0.809333	1.26433	1.09733	0.335	1.244	2.18833	2.077	0.577667	0.987667	0.939333	1.313	1.00344	1.54067	1.58433	0	1.503	0.0508889	0.170333	1.551	1.722	0.18	0.872111	0.867	0.822111	0.296667	0.378	0.308	0.511667	0.695333	0.972333
132	QV3	NL	QV3NL	0.021	2.41867	1.09867	1.366	1.46233	2.34067	2.17767	2.14367	2.21033	1.33833	0.343333	1.127	1.761	1.88967	0.149667	1.605	0.621	2.768	0.650667	0.776	0.746	1.717	1.36233	0.791333	2.77833	0.932333	0.190333	1.233	1.04033	0.445667	1.11033	1.22667
132	QV3	N	QV3N	0.0131111	1.63367	2.04	1.39333	1.07133	1.10933	1.54733	1.814	2.373	0.265667	0.713	1.005	1.20367	2.28033	1.706	1.20567	0.0616667	2.192	0.299222	0.375	0.581667	1.66367	0.315889	0.512333	2.614	0.854333	0.389	0.534	0.237	0.382667	0.470667	1.755
132	QV3	DL	QV3DL	0.00144444	1.55167	0.989	1.73733	0.91	0.650667	1.79567	2.04867	2.01	1.07267	0.808333	0.587667	1.56233	2.75567	0.744667	1.931	0.083	1.931	0.0296667	0.186667	0.554667	1.17533	0.823667	0.188333	2.10933	0.686	0.0983333	2.049	0.225889	0.208	0.978333	1.44233
132	PT4	NI	PT4NI	0.00855556	1.57433	1.57133	2.33733	1.275	2.018	1.662	2.07233	2.173	1.99667	2.03133	2.73	1.94667	2.46767	2.38133	1.733	1.768	2.39733	1.076	0.523333	1.691	1.60833	1.77167	1.28833	2.334	0.912333	0.356333	2.21067	1.96833	0.332333	1.24633	1.36033
132	PT4	NR	PT4NR	0.013	1.555	1.24033	1.987	0.685	1.81833	1.61167	2.309	2.026	1.95167	0.606333	0.954667	2.066	2.529	1.24233	1.832	1.13733	1.67533	1.12467	0.326667	0.113667	1.74333	1.55633	0.416667	2.31433	0.743667	0.462333	1.12367	1.70167	0.592333	1.773	1.07433
132	PT4	NL	PT4NL	0.0166667	1.43833	1.16667	1.932	1.24033	2.011	1.12067	2.32333	1.26933	1.74	0.353667	0.778333	1.70433	2.53467	0.944667	1.431	0.140333	1.66267	0.725333	0.186333	0.226333	1.39633	0.314	0.227	1.40767	0.778333	0.143333	0.502333	2.03267	0.414667	1.076	1.03
132	PT4	N	PT4N	0.0306667	1.26733	1.228	2.01367	1.27667	1.96367	1.192	2.07633	2.15267	2.12	0.527	1.89367	2.14833	2.11267	1.67433	1.24367	2.31467	1.21167	0.533667	0.141667	1.70233	1.154	1.56067	0.463333	1.69	0.481	0.310667	1.767	1.57633	0.194667	1.41367	0.784333
132	PT4	DL	PT4DL	0.0376667	1.36933	1.57	2.256	1.11867	1.48967	1.438	2.41167	2.01333	1.87467	0.216667	1.52367	1.99133	2.45633	1.71033	1.33567	1.229	1.58367	0.831667	0.354333	1.12333	1.67	0.921	0.662333	2.17267	0.752	0.494333	1.74067	1.032	0.470667	1.577	0.673333
132	QV4	NI	QV4NI	0.0265556	1.69767	1.599	0.983333	1.132	0.754667	1.52933	1.88	2.35033	0.440667	0.289333	1.508	1.869	2.32567	1.475	1.50467	0.0424444	1.95567	0.111778	1.184	0.645333	2.208	0.0335556	0.267667	1.64867	0.980667	0.297	0.892667	0.328667	0.552667	1.705	2.11733
132	QV4	NR	QV4NR	0.0126667	2.08133	1.12433	2.26833	0.546667	0.749333	1.36067	2.37267	2.16533	0.481333	0.211	1.44667	2.015	1.84267	1.44867	1.54133	0.564667	1.783	1.09967	0.708667	0.846667	1.517	0.364333	0.686	2.38267	0.861333	0.512667	1.50133	0.736333	0.302667	1.73167	0.826
132	QV4	NL	QV4NL	0.007	0.779667	1.041	0.680333	1.246	1.84033	1.76767	2.08767	2.01267	0.0276667	0.640333	1.181	1.435	2.044	1.35067	1.02567	0.212667	1.32567	0.0516667	0.104333	0.589	1.29967	0.518	0.0903333	0.444	0.182	0.345667	0.351333	0.599	0.325667	0.687667	0.454333
132	QV4	N	QV4N	0.0468889	1.92533	0.724111	1.38733	0.885	2.633	1.32367	2.18367	2.20333	0.918333	0.397667	1.06133	1.61633	2.92533	1.92533	1.76667	0.619667	2.27867	0.0412222	0.227667	1.52033	1.758	1.637	0.71	2.055	1.41	0.404667	0.843333	1.851	0.38	1.419	1.49067
132	QV4	DL	QV4DL	0.007	1.265	0.897	2.28933	1.18667	2.006	1.428	2.07867	2.306	1.04733	0.00266667	2.174	1.88167	2.55167	2.041	1.80667	0.019	1.81067	0.325	0.362	0.625667	1.27233	0.736333	0.339667	2.31033	0.857667	0.195	1.14067	1.10733	0.481333	0.725	1.00133
132	PT5	NI	PT5NI	0.00533333	1.057	0.922	0.580333	0.765	0.238	1.89367	1.187	1.62567	0.513333	0.283	0.675667	1.68467	2.11367	0.899	0.858333	0	1.82267	2.02867	0.14	0.0563333	1.758	0.246333	0.631	1.11533	0.643667	0.140667	0.261	0.101667	0.349333	1.26433	0.600333
132	PT5	NR	PT5NR	0.00833333	1.78633	1.03033	2.28333	1.65733	1.08333	1.80333	2.33933	2.12267	0.413333	0.360667	0.803667	1.98333	2.61567	1.65433	1.45667	0.125	2.029	1.49267	0.225	0.501667	1.31067	0.467	0.726	2.01967	0.585	0.158667	0.814667	1.35333	0.434667	1.749	1.188
132	PT5	NL	PT5NL	0.034	1.54167	0.742667	1.91033	0.508	2.19467	1.25533	1.903	1.56633	1.883	0.106667	0.318333	1.875	2.433	0.487333	1.22067	0.087	1.50633	0.576	0.041	0.423667	1.31433	0.691	0.411667	2.427	0.797333	0.0226667	0.156	1.85433	0.539333	1.64367	0.639333
132	PT5	N	PT5N	0.0145556	1.42433	0.74	2.34567	0.941	2.44267	0.998333	2.16533	1.91767	1.809	0.167444	0.880444	1.861	2.662	1.31767	1.56133	1.64167	1.52167	1.05567	0.143111	1.65433	1.09033	1.402	0.879	2.22167	0.81	0.165889	2.082	2.30933	0.719	1.47933	0.944333
132	PT5	DL	PT5DL	0.0252222	1.472	0.934333	1.77333	0.738	2.40467	1.02233	1.84033	2.04967	0.992667	0.14	0.567556	2.044	2.67667	1.585	1.18767	0.987	1.57967	0.406333	0.351889	0.313333	1.329	1.24067	0.921667	2.46633	0.749333	0.0201111	1.60667	2.48733	0.437	1.48033	0.814333
132	QV5	NI	QV5NI	0.00322222	1.63067	1.54767	1.07633	1.09633	0.482667	2.03967	2.41367	1.189	0.552333	0.283333	1.13767	1.19833	2.263	1.643	2.118	0.037	1.70367	1.33567	0.472	0.413333	2.16067	0.112	0.379667	1.27133	1.43233	0.364667	1.06967	0.222667	0.411	0.694	0.953
132	QV5	NR	QV5NR	0.0508889	1.53533	0.966667	1.97267	0.811	0.273	1.72867	1.85033	1.91933	0.940333	0.189333	0.930333	1.85333	3.049	0.883	2.00933	0.493111	1.649	0.0827778	0.318667	0.842333	0.942	1.099	0.853778	1.956	1.042	0.0337778	0.0864444	0.111667	0.471	0.499667	0.916333
132	QV5	NL	QV5NL	0.0121111	1.72533	0.654667	1.62567	0.693333	1.81	1.235	1.88867	1.67433	0.235111	0	1.45633	1.898	2.79367	0.386889	1.86933	0.869667	1.46167	0.697333	0.307778	1.368	1.08833	0.471333	0.433444	1.77167	0.621	0.220111	0.0274444	0.765	0.603333	0.521444	0.544667
132	QV5	N	QV5N	0.0232222	1.62167	1.07533	1.52633	1.12567	2.66	1.328	2.344	1.84733	1.86467	0.076	1.822	1.667	2.42767	1.73367	1.642	0.793	1.89467	0.476	0.1	1.155	0.902333	1.137	0.193667	2.447	1.115	0.173444	1.42133	1.68167	0.447	0.973	0.880333
132	QV5	DL	QV5DL	0.0385556	1.89033	1.76333	2.497	1.96333	1.35733	1.47833	2.48	2.58733	2.73267	1.58667	2.54667	2.56333	2.724	2.43167	1.74033	0.819	1.80967	1.23333	0.253	1.63533	1.76633	2.16733	1.38333	2.231	1.068	0.428333	0.929	2.52667	0.457667	1.44467	1.30933
144	PT1	NI	PT1NI	0.0598889	1.63667	1.00167	2.21467	1.39033	2.11667	1.725	1.948	1.89067	1.714	0.551	1.31033	2.125	1.80233	1.353	1.39067	1.33056	1.59667	0.554333	0.458333	1.38622	1.40333	1.07467	0.433333	2.818	1.08433	0.355	1.23167	0.576222	0.491667	1.99833	0.968333
144	PT1	NR	PT1NR	0.0325556	1.49967	0.706667	2.182	1.402	0.229667	1.54	2.653	1.95633	1.39767	1.19233	1.99233	1.976	2.44433	1.82833	1.75767	0.177333	2.00767	1.811	0.643333	0.702333	1.28367	2.19833	0.619	1.70367	0.589111	0.242667	2.41	1.374	0.396	1.60767	1.03867
144	PT1	NL	PT1NL	0.00877778	1.058	0.857	2.242	2.257	1.467	1.607	2.52933	1.803	2.154	0.718667	2.17367	1.99167	2.60833	2.203	1.542	0.161667	1.462	0.257	0.519	0.650333	1.42267	1.596	0.400667	1.886	0.459333	0.419	2.226	0.622	0.458	1.32867	0.982667
144	PT1	N	PT1N	0.0286667	1.41567	1.28033	2.43267	1.69833	2.72767	1.851	2.318	2.145	2.254	0.707667	1.86433	2.091	2.59233	2.323	1.744	1.54367	2.32667	1.525	0.814667	1.10967	1.643	2.225	0.900333	2.58033	0.682667	0.333667	2.395	2.204	0.373	1.82233	1.07767
144	PT1	DL	PT1DL	0.0431111	1.63567	1.14233	2.29733	1.69933	2.22567	1.76933	2.61233	2.14467	2.115	0.377333	1.838	2.30767	2.973	2.24367	1.694	2.26067	2.41733	1.05567	0.869	1.44933	1.28833	2.528	1.312	2.68267	1.534	0.366667	2.615	2.66733	0.78	1.31133	1.26533
144	QV1	NI	QV1NI	0.00477778	1.11733	1.28067	2.02533	1.37067	0.503667	2.21	2.529	2.1	1.13133	0.760333	1.77533	1.498	2.348	1.76533	1.88	0.149	1.937	0.0706667	0.477	0.529667	1.63467	1.20278	0.574333	0.913667	0.377778	0.521333	0.857	0.338333	0.379	0.602667	1.28067
144	QV1	NR	QV1NR	0.00644444	1.532	1.38367	2.62333	0.951	1.25067	1.482	2.23433	2.43967	1.75967	0.929333	2.406	1.99133	2.95433	1.65	2.08067	0.339	2.14233	1.15567	0.845333	0.582	1.611	1.64767	0.685333	2.17833	0.970333	0.428667	2.71167	1.23433	0.426667	1.44533	0.898667
144	QV1	NL	QV1NL	0.00311111	0.255	0.615333	1.07733	1.44133	0.821	2.127	2.41133	2.62467	0.603333	0.324667	2.01133	1.30133	2.77933	2.005	0.535	0.0623333	2.50267	0.0646667	0.478333	0.401	1.82333	0.474667	0.033	1.01367	0.145667	0.235	0.859333	0.114667	0.462	0.777	0.927
144	QV1	N	QV1N	0.0345556	1.06333	1.05467	2.29833	1.383	1.07467	2.232	2.32767	2.37667	0.843	1.406	1.996	2.05367	2.02933	2.01433	1.78267	1.155	1.78967	1.20767	1.27367	1.80667	1.69633	1.08156	0.824	2.459	1.08967	0.673	2.004	0.566	0.424	1.226	0.901
144	QV1	DL	QV1DL	0.0377778	1.10367	1.19767	2.28067	1.58833	0.940333	1.927	2.75667	2.576	1.46	0.917333	1.59167	2.24367	3.03933	2.30867	2.37467	0.699333	2.256	0.285222	0.929	1.09456	1.849	1.97667	1.11433	2.596	0.743	0.255	1.92533	1.71833	0.525333	1.62633	1.25533
144	PT2	NI	PT2NI	0.00633333	1.88467	2.15733	2.083	1.269	2.37067	2.18033	2.65133	2.673	0.954667	0.961667	2.19233	2.12067	2.91733	0.578	2.22233	0.184667	2.568	1.302	1.33067	1.43933	2.16867	0.0143333	0.183333	2.69633	1.04567	0.742667	1.621	0.516667	0.464667	2.10933	1.90733
144	PT2	NR	PT2NR	0.00666667	1.44167	1.65633	2.57433	1.517	1.85067	1.90667	2.57067	2.51833	2.45767	1.88733	2.26767	2.22733	3.28233	1.67667	2.285	0.116667	1.97367	1.345	0.994333	1.61267	2.024	0.606667	1.15467	2.66367	1.811	0.476333	1.25267	1.43433	0.530333	1.82	1.50067
144	PT2	NL	PT2NL	0.00322222	1.716	1.07933	1.68933	1.11833	2.961	1.721	2.471	2.14767	2.38633	1.222	1.571	1.79733	3.05867	1.36067	1.61733	0.816	2.48667	1.50733	0.938	0.119667	1.852	0.973333	0.401333	2.86233	1.16533	0.327	0.970667	1.18733	0.525333	1.077	0.795333
144	PT2	N	PT2N	0.0197778	1.322	1.195	1.73133	1.73733	2.32767	2.08933	2.72867	2.17633	2.433	1.86667	1.522	2.152	2.72633	2.37433	1.83867	1.413	2.11367	0.791333	0.665667	2.10867	1.38267	2.169	1.54367	2.50967	1.24167	0.232667	2.26	1.54933	0.620667	1.775	1.08267
144	PT2	DL	PT2DL	0.05	1.745	1.238	2.21433	1.06833	1.90333	2.077	2.63467	2.465	2.37467	0.235	0.78	1.96567	2.985	1.77467	1.873	1.47933	2.39133	0.571667	0.912667	0.428333	1.39733	2.045	0.948	2.56833	1.066	0.149	1.645	1.74267	0.726	1.56533	1.07533
144	QV2	NI	QV2NI	0.00722222	0.361	0.374667	1.643	0.931667	0.909667	1.93433	2.599	1.53933	1.11867	0.157	0.532667	1.60633	2.75233	0.953	2.398	0.029	2.29867	0.921	0.886333	0.165	1.145	0.950667	0.408	1.44667	0.504111	0.189111	0.272333	0.240444	0.394667	0.787667	0.835333
144	QV2	NR	QV2NR	0.0154444	1.95933	1.626	2.42833	1.48567	2.19167	1.864	2.56367	2.07133	1.549	0.267667	1.55033	2.229	2.98667	0.905333	2.01867	0.468333	2.68	0.982667	0.975333	1.11867	1.598	2.082	1.11667	2.65233	1.22733	0.479	2.315	1.97133	0.548333	1.55233	1.004
144	QV2	NL	QV2NL	0.00255556	1.53044	0.796667	1.16833	1.19067	0.470333	1.88867	2.58333	1.80933	0.647	0.164	1.44567	1.92467	2.553	1.17767	1.70367	0.306333	1.943	0.787333	0.274667	0.742	1.53133	0.737667	0.507667	1.55667	0.141	0.384	0.733667	0.36	0.498333	0.778333	1.074
144	QV2	N	QV2N	0.0625556	2.148	1.58233	2.505	1.807	2.381	2.095	2.37267	2.00367	0.749	0.0718889	1.03433	2.405	3.07567	1.47467	2.187	0.442	2.467	0.834	0.444667	0.724333	2.09867	1.696	1.59333	2.76733	1.29867	0.350667	1.61967	2.048	0.327	1.99567	1.01467
144	QV2	DL	QV2DL	0.00166667	1.79	1.61333	2.14333	1.139	1.552	1.91467	2.75433	2.39667	2.69967	0.745	1.64167	2.50767	3.112	2.38433	2.14133	0.23	2.42767	0.652	0.641667	0.883667	1.631	1.319	1.43933	2.73767	1.16033	0.130333	1.778	1.00033	0.761	1.86333	1.21933
144	PT3	NI	PT3NI	0.00722222	1.65933	1.94033	2.76433	1.71167	1.671	2.088	2.79033	1.939	2.54767	1.011	2.47267	2.10633	2.95967	1.92633	2.392	1.06433	2.533	1.656	1.438	0.892667	2.44933	1.29367	1.61967	2.459	1.347	0.447	2.17167	2.29067	0.982667	1.48533	1.19467
144	PT3	NR	PT3NR	0.0224444	1.70867	1.58267	2.30767	1.195	0.821667	1.91467	2.569	2.052	0.791667	0.552	1.61167	1.83	2.46067	1.93	1.772	0.536	1.85267	1.01244	1.41467	1.23467	1.59067	0.289444	0.817667	1.74233	0.638222	0.357444	1.84633	1.219	0.693667	1.45467	1.05967
144	PT3	NL	PT3NL	0.002	1.897	1.38467	2.21033	1.48733	2.26333	1.846	2.58333	2.284	2.61567	0.375667	2.20233	2.21167	2.733	2.30367	1.86533	1.63467	2.484	1.658	0.751667	2.021	2.153	1.60467	1.583	2.62033	1.48433	0.478333	2.19233	2.06867	0.437	1.75233	1.02567
144	PT3	N	PT3N	0.00622222	1.44067	1.441	2.161	1.53133	2.82067	1.91667	2.75867	1.87033	2.38	1.66867	2.32767	1.90233	2.87433	2.38933	1.92967	1.71933	2.29167	1.71733	1.03433	0.287667	1.706	2.089	1.62967	2.283	1.13233	0.381222	2.17033	2.057	0.677	1.61733	1.024
144	PT3	DL	PT3DL	0.00911111	1.517	1.679	1.707	0.931333	1.83133	1.56667	2.12133	2.423	0.841333	0.555333	1.651	1.95767	2.44133	0.663	1.60067	0.62	2.717	0.986333	1.62767	0.398889	2.23333	0.609556	0.567333	2.84333	0.609	0.266333	1.107	0.687	0.513667	0.987667	0.921333
144	QV3	NI	QV3NI	0.0333333	0.901333	0.418	0.754333	1.014	0.448	0.895667	1.03567	1.64833	0.260667	0.225	0.596	0.739667	1.942	1.47	1.24067	0.046	1.49567	0.546667	0.077	0.031	0.733333	0.116	0.308667	0.847667	0.913333	0.397333	0.00433333	0.860333	0.07	1.57133	0.704
144	QV3	NR	QV3NR	0.0228889	1.12133	0.795	1.50667	1.16567	0.456667	1.27333	2.183	2.14367	0.917	1.312	1.019	1.533	1.12589	1.71367	1.599	0	1.483	0.0521111	0.253	1.59233	1.84	0.250333	1.00567	1.123	0.818889	0.362	0.545333	0.604667	0.546	0.772667	0.921333
144	QV3	NL	QV3NL	0.0227778	2.26467	1.25567	1.48067	1.53967	2.497	2.102	2.389	2.23767	1.505	0.493333	1.31533	1.914	1.976	0.162	1.682	0.647	2.73633	0.667333	0.979	0.919667	1.92467	1.40267	0.855333	2.64333	0.818	0.363333	1.301	1.08933	0.356333	1.20533	1.27033
144	QV3	N	QV3N	0.0138889	1.48167	1.92333	1.435	1.08833	1.10433	1.436	1.978	2.39633	0.312333	0.938333	1.16667	1.29533	2.395	1.739	1.27667	0.144667	2.20167	0.283778	0.511333	0.694333	1.787	0.392111	0.488	2.564	0.762333	0.474333	0.777667	0.339333	0.371333	0.725	1.73067
144	QV3	DL	QV3DL	0.00144444	1.53967	0.985667	1.909	0.909	0.619667	1.754	2.10233	2.101	1.213	1.071	0.678333	1.65133	2.81133	0.930333	2.101	0.128	1.87567	0.0386667	0.213667	0.627667	1.364	0.87	0.258	2.038	0.694667	0.155	2.17067	0.338556	0.236667	1.05033	1.45033
144	PT4	NI	PT4NI	0.00533333	1.60633	1.58067	2.40867	1.40533	2.11367	1.657	2.08633	2.15733	2.18967	2.14167	2.80667	1.943	2.49333	2.39033	1.777	2.027	2.397	1.092	0.640333	1.818	1.587	1.784	1.554	2.33	0.898667	0.364	2.25767	1.944	0.354	1.27433	1.356
144	PT4	NR	PT4NR	0.015	1.551	1.282	1.969	0.802333	1.982	1.612	2.31833	2.08733	2.07567	0.910667	1.149	2.232	2.59567	1.26533	1.66633	1.21433	1.684	1.084	0.326667	0.148333	1.83733	1.63733	0.475	2.326	0.775667	0.502	1.30767	1.95967	0.630333	1.69667	1.08433
144	PT4	NL	PT4NL	0.014	1.43467	1.15933	1.99533	1.37733	2.057	1.10667	2.322	1.22933	1.801	0.420333	0.857667	1.75567	2.59967	0.945667	1.503	0.174667	1.69767	0.760333	0.223333	0.349	1.36567	0.348	0.289333	1.52033	0.806333	0.166667	0.676667	2.07533	0.433667	1.151	1.08767
144	PT4	N	PT4N	0.0323333	1.248	1.20633	2.01533	1.271	1.85567	1.20267	1.99167	2.202	2.30867	0.645333	1.87367	2.20267	2.12167	1.69367	1.22333	2.38567	1.24667	0.517	0.194667	1.83633	1.09933	1.48933	0.525667	1.673	0.519667	0.321667	1.77667	1.80167	0.223667	1.48267	0.806
144	PT4	DL	PT4DL	0.0462222	1.34567	1.60067	2.44533	1.23633	1.51767	1.413	2.29733	2.08433	2.11467	0.254	1.70267	2.132	2.515	1.68567	1.392	1.43533	1.56	0.840333	0.357444	1.247	1.68267	1.01967	0.674	2.15567	0.743	0.468	1.69333	1.183	0.449667	1.58033	0.704667
144	QV4	NI	QV4NI	0.0315556	1.76733	1.841	1.24133	1.32333	0.933667	1.66733	2.22467	2.41233	0.635	0.468333	1.866	2.114	2.42133	1.80533	1.635	0.086	2.03533	0.154111	1.35333	0.965	2.36233	0.082	0.493667	1.92533	1.01533	0.404	1.174	0.545667	0.582	1.955	2.24433
144	QV4	NR	QV4NR	0.0203333	2.08133	1.18367	2.274	0.570667	0.824	1.37333	2.37433	2.235	0.584333	0.31	1.773	2.137	1.98067	1.51133	1.54433	0.587	1.85933	1.13133	0.909	1.08433	1.56267	0.459333	0.772667	2.388	0.885667	0.584	1.74167	0.884333	0.325667	1.82467	0.809333
144	QV4	NL	QV4NL	0.00944444	0.868667	1.07067	0.877667	1.40533	1.96	1.97467	2.14933	2.08367	0.0607778	0.943667	1.55767	1.57333	2.193	1.537	1.37767	0.367778	1.37733	0.0455556	0.229778	0.767667	1.40767	0.577778	0.145778	0.571333	0.215778	0.494778	0.483	0.779333	0.304333	0.821667	0.51
144	QV4	N	QV4N	0.0542222	1.978	0.770444	1.55867	1.005	2.66467	1.37733	2.23633	2.31267	1.00467	0.616667	1.25367	1.77067	2.944	2.02733	1.89867	0.796667	2.32933	0.0541111	0.345	1.716	1.95133	1.71433	0.826	2.26467	1.433	0.474667	0.963667	1.991	0.405667	1.46933	1.55367
144	QV4	DL	QV4DL	0.00766667	1.20533	0.895667	2.29867	1.28633	2.03067	1.478	2.042	2.40933	1.23733	0.01	2.408	1.98767	2.60433	2.04267	1.75633	0.063	1.76467	0.321333	0.453333	0.725	1.30767	0.764	0.491333	2.27767	0.874333	0.309	1.19467	1.328	0.469667	0.769333	0.999
144	PT5	NI	PT5NI	0.007	1.07067	0.906	0.674667	0.800333	0.284	1.89	1.50533	1.60267	0.594	0.379333	0.803	1.85733	2.247	1.078	0.94	0	1.956	2.07867	0.299667	0.102	1.677	0.269667	0.709333	1.174	0.675667	0.160667	0.298	0.237	0.339667	1.29767	0.615667
144	PT5	NR	PT5NR	0.00977778	1.727	1.055	2.29533	1.782	1.269	1.76833	2.49933	2.248	0.503333	0.454667	0.950667	2.178	2.69367	1.73133	1.564	0.124	1.96667	1.59233	0.277889	0.675667	1.34167	0.595333	0.813333	2.14467	0.724	0.265667	1.11667	1.71	0.400667	1.80067	1.236
144	PT5	NL	PT5NL	0.0323333	1.50267	0.722	1.89333	0.590667	2.25967	1.257	1.85567	1.63933	2.05267	0.133333	0.36	2.003	2.444	0.493333	1.30033	0.139667	1.50433	0.566667	0.0536667	0.492333	1.35667	0.723667	0.417333	2.374	0.758333	0.031	0.224333	1.881	0.512667	1.60033	0.585333
144	PT5	N	PT5N	0.01	1.41633	0.792	2.23	1.04167	2.51367	1.028	2.097	1.95467	2.03067	0.174667	1.00433	2.008	2.723	1.28433	1.50767	1.62	1.515	1.08233	0.158667	1.80567	1.112	1.439	0.841	2.171	0.811	0.179	2.00967	2.31833	0.677333	1.54433	0.920333
144	PT5	DL	PT5DL	0.0281111	1.42833	0.973333	1.72767	0.803667	2.36233	1.02633	1.68467	2.01833	1.27767	0.166667	0.597444	2.133	2.70033	1.526	1.13267	1.42733	1.548	0.376667	0.386444	0.38	1.30233	1.13233	0.906	2.36667	0.765	0.064	1.584	2.50167	0.440667	1.57033	0.752
144	QV5	NI	QV5NI	0.00233333	1.68233	1.62967	1.135	1.23833	0.673333	2.043	2.61967	1.28633	0.777667	0.353333	1.40033	1.29267	2.44633	1.839	2.27067	0.0323333	1.82667	1.26667	0.590333	0.499667	2.401	0.128	0.505667	1.61933	1.44667	0.504333	1.11767	0.401333	0.392333	0.744	1.148
144	QV5	NR	QV5NR	0.0502222	1.518	0.937333	2.063	0.851667	0.333667	1.70333	1.939	2.00767	1.12467	0.232333	0.97	1.96867	3.09667	0.952667	1.976	0.566778	1.67533	0.0811111	0.378	1.06133	1.09333	1.16367	0.981444	2.03133	1.02567	0.0457778	0.167111	0.268333	0.459333	0.735	0.897
144	QV5	NL	QV5NL	0.0104444	1.63833	0.654333	1.592	0.714	2.00567	1.257	1.95833	1.826	0.367556	0.00277778	1.52	2.06667	2.83333	0.356444	1.691	1.01267	1.462	1.027	0.434889	1.46933	1.21233	0.650333	0.513889	1.73633	0.612667	0.257556	0.100889	0.993333	0.584	0.639556	0.596
144	QV5	N	QV5N	0.0286667	1.61867	1.036	1.54833	1.13933	2.754	1.342	2.309	1.99667	1.97133	0.103667	1.96733	1.773	2.43633	1.764	1.62333	0.924667	1.80767	0.45	0.123333	1.27033	0.928	1.12967	0.211	2.35733	1.07833	0.181667	1.39933	1.897	0.411667	0.979333	0.861333
144	QV5	DL	QV5DL	0.038	1.854	1.72633	2.48267	2.08367	1.45033	1.46	2.40467	2.61633	2.89333	1.67167	2.58233	2.56833	2.77133	2.488	1.647	0.869667	1.80067	1.19667	0.275667	1.66467	1.78733	2.06233	1.38567	2.19433	1.094	0.479	1.00667	2.63367	0.471333	1.551	1.311
156	PT1	NI	PT1NI	0.0574444	1.60067	0.987667	2.20633	1.404	2.22767	1.737	1.961	2.07367	1.81233	0.719333	1.64167	2.25867	1.894	1.354	1.364	1.56967	1.627	0.512333	0.732667	1.53767	1.436	1.33933	0.513667	2.838	1.15233	0.536333	1.536	0.737111	0.480333	2.083	0.98
156	PT1	NR	PT1NR	0.0458889	1.44167	0.662	2.202	1.55033	0.274667	1.42233	2.64267	2.003	1.45133	1.415	2.08733	2.067	2.484	1.81733	1.748	0.41	1.93867	1.75733	0.735	0.898667	1.23367	2.13267	0.755667	1.771	0.570778	0.340333	2.38967	1.61167	0.370667	1.558	0.987
156	PT1	NL	PT1NL	0.00777778	1.082	0.858	2.20133	2.22633	1.49233	1.58333	2.50433	1.929	2.228	0.763667	2.64233	2.073	2.724	2.17367	1.541	0.292667	1.609	0.282667	0.675333	0.831667	1.42167	1.67	0.512333	1.97833	0.454222	0.567333	2.26267	0.831333	0.456667	1.347	0.975333
156	PT1	N	PT1N	0.0266667	1.391	1.24067	2.424	1.76233	2.71667	1.803	2.33567	2.24067	2.32967	0.911	2.27833	2.16933	2.63233	2.34867	1.748	1.71767	2.31367	1.48867	1.00467	1.28267	1.66933	2.26833	1.083	2.53633	0.658333	0.394333	2.41433	2.24833	0.364	1.786	1.05633
156	PT1	DL	PT1DL	0.0423333	1.59367	1.14867	2.288	1.82367	2.21733	1.715	2.58467	2.186	2.161	0.612	2.25467	2.327	3.049	2.36867	1.704	2.47667	2.36067	1.027	1.067	1.56967	1.342	2.56	1.49767	2.66067	1.52233	0.551	2.68	2.65467	0.756	1.31933	1.23433
156	QV1	NI	QV1NI	0.00522222	1.452	1.30867	2.052	1.41567	0.555	2.22233	2.55233	2.18833	1.18833	0.942333	2.05333	1.66133	2.60633	1.977	1.94133	0.260667	2.09967	0.096	0.655333	0.639667	1.74633	1.22922	0.648667	1.12267	0.387889	0.648	1.10933	0.507333	0.369333	0.695	1.28267
156	QV1	NR	QV1NR	0.0125556	1.507	1.35233	2.563	1.026	1.37133	1.497	2.215	2.458	1.91033	1.14533	2.65567	2.089	3.01733	1.65467	2.08133	0.591	2.09467	1.13133	1.13433	0.725333	1.59467	1.59333	0.833	2.213	0.943333	0.532667	2.688	1.642	0.440333	1.46367	0.879667
156	QV1	NL	QV1NL	0.00311111	0.339333	0.604333	1.28467	1.44167	0.856	2.03667	2.49067	2.65167	0.637333	0.38	2.629	1.42833	2.98833	2.07367	0.689	0.0696667	2.664	0.0856667	0.660667	0.456667	1.95867	0.509667	0.0433333	1.343	0.186333	0.278333	1.31767	0.179667	0.418	0.882667	0.972667
156	QV1	N	QV1N	0.0374444	1.05567	1.13367	2.20267	1.479	1.15667	2.23033	2.311	2.41367	1.058	1.70533	2.34067	2.201	2.159	2.05433	1.834	1.341	1.87833	1.28367	1.581	1.932	1.75933	1.11667	0.932333	2.464	1.065	0.877667	1.96367	0.788667	0.393333	1.21967	0.902
156	QV1	DL	QV1DL	0.037	1.124	1.32	2.268	1.69367	1.02733	1.84133	2.795	2.58267	1.637	1.08733	1.86233	2.30733	3.06167	2.358	2.372	0.776	2.17467	0.262	1.093	1.26033	1.94867	2.038	1.20367	2.581	0.766667	0.324333	2.01533	1.99533	0.523333	1.54067	1.209
156	PT2	NI	PT2NI	0.00777778	1.897	2.15267	2.262	1.358	2.44433	2.17967	2.73567	2.72333	1.04333	0.957333	2.56933	2.24967	2.91667	0.695667	2.44033	0.388333	2.593	1.337	1.474	1.679	2.16733	0.0133333	0.253	2.73033	1.07	0.859667	2.17667	0.817333	0.473667	2.18833	1.862
156	PT2	NR	PT2NR	0.00622222	1.44133	1.677	2.54067	1.62667	2.03533	1.886	2.5	2.55533	2.58567	1.98767	2.65033	2.41567	3.303	1.659	2.34567	0.292333	2.01967	1.30567	1.25033	1.81333	1.961	0.737	1.31433	2.68033	1.76867	0.630667	1.53533	1.673	0.544667	1.77567	1.56267
156	PT2	NL	PT2NL	0.00377778	1.68667	1.09933	1.69467	1.273	3.05333	1.66233	2.54633	2.25733	2.59733	1.565	1.844	1.90733	3.04767	1.41067	1.66333	1.30067	2.496	1.5	1.01967	0.113333	1.89367	1.09167	0.554	2.827	1.13633	0.401	1.49833	1.46767	0.496	1.07167	0.791333
156	PT2	N	PT2N	0.0158889	1.303	1.17433	1.70833	1.802	2.36867	2.07767	2.733	2.20167	2.51533	2.02333	1.878	2.271	2.742	2.38433	1.80733	1.58267	2.137	0.780667	0.826667	2.25367	1.36867	2.114	1.67233	2.50667	1.20867	0.260333	2.26567	1.72767	0.607	1.73733	1.05367
156	PT2	DL	PT2DL	0.0587778	1.711	1.183	2.195	1.13367	1.90567	2.038	2.633	2.49133	2.541	0.436	0.985333	2.06067	3.01267	1.75767	1.854	1.608	2.33633	0.639667	1.13567	0.501333	1.409	2.039	1.091	2.52433	1.03067	0.243	1.645	1.97433	0.656333	1.471	1.04733
156	QV2	NI	QV2NI	0.00466667	0.328667	0.225	1.102	0.62	0.638667	1.13033	1.56167	0.787667	0.628333	0.241333	0.349667	1.14467	2.104	0.610333	1.92333	0.133	1.25867	0.671667	0.656333	0.182	0.697667	0.551333	0.239333	0.793	0.274333	0.0993333	0.159	0.048	0.156	0.419333	0.624
156	QV2	NR	QV2NR	0.00655556	1.93767	1.59133	2.312	1.511	2.163	1.813	2.52667	2.084	1.67967	0.378333	1.88733	2.29067	3.03233	0.892	1.998	0.481667	2.593	0.931333	1.155	1.27067	1.60167	2.06567	1.203	2.58133	1.222	0.551	2.41833	2.12533	0.531333	1.625	0.97
156	QV2	NL	QV2NL	0.00166667	1.52167	0.771	1.37767	1.19	0.528333	1.88433	2.88167	1.96333	0.746333	0.218333	1.78767	2.07233	2.65133	1.28867	1.92233	0.488	2.046	0.795667	0.408667	0.961	1.591	0.735667	0.605	1.69033	0.174	0.450333	0.910333	0.542333	0.495333	0.856333	1.16133
156	QV2	N	QV2N	0.0653333	2.11933	1.65233	2.50867	2.02667	2.288	2.08633	2.361	2.09367	0.937667	0.217333	1.259	2.48867	3.12567	1.52067	2.23	0.491333	2.451	0.809667	0.650667	0.876333	2.17533	1.77733	1.72167	2.74633	1.28767	0.424333	1.74333	2.238	0.340667	2.01933	0.995667
156	QV2	DL	QV2DL	0.002	1.76533	1.586	2.12067	1.16467	1.60933	1.864	2.71567	2.482	2.879	0.999	1.96	2.52533	3.214	2.38467	2.09633	0.319	2.43433	0.634667	0.942333	1.08833	1.624	1.48333	1.53133	2.707	1.14633	0.166333	1.88833	1.18233	0.796	1.853	1.206
156	PT3	NI	PT3NI	0.00766667	1.39467	1.87333	2.68967	1.783	1.955	2.06067	2.72333	2.00533	2.342	1.23833	2.55533	2.187	2.766	2.00233	2.27233	1.33567	2.48267	1.67033	1.60867	0.956667	2.27633	1.45633	1.70433	2.50433	1.23733	0.506333	2.456	2.549	0.882667	1.443	1.11667
156	PT3	NR	PT3NR	0.0291111	1.524	1.653	2.365	1.37033	0.857	1.87967	2.53	2.12733	0.948333	0.843333	1.99533	1.958	2.49567	1.94767	1.803	0.652	1.91867	0.999444	1.52167	1.33133	1.529	0.386111	0.802	1.95867	0.623222	0.404444	2.10033	1.30467	0.525667	1.51667	1.00933
156	PT3	NL	PT3NL	0.00355556	1.80467	1.25367	2.211	1.605	2.01533	1.74467	2.60267	2.27433	2.54	0.533333	2.42267	2.223	2.763	2.33967	1.90167	1.76867	2.499	1.45533	0.914	2.02933	2.103	1.65267	1.62133	2.63067	1.43767	0.581333	2.28967	2.20667	0.386	1.541	1.01467
156	PT3	N	PT3N	0.0106667	1.27033	1.30033	2.09133	1.38467	2.70333	1.69233	2.65867	1.98333	2.46333	1.55867	2.44033	1.98733	2.844	2.36767	1.92467	1.87667	2.11633	1.48067	1.04567	0.211333	1.57733	2.079	1.74033	2.11333	0.993333	0.372	2.24067	2.236	0.513	1.43533	0.906
156	PT3	DL	PT3DL	0.0117778	1.44633	1.54167	1.69167	0.967	1.71967	1.437	2.144	2.422	0.988667	0.797	1.973	2.02367	2.46633	0.82	1.60067	0.743	2.778	0.973667	1.79933	0.462333	2.234	0.719778	0.554	2.73133	0.583667	0.331	1.33767	0.835333	0.435	0.977333	0.981667
156	QV3	NI	QV3NI	0.0308889	0.967333	0.411556	0.833333	1.10333	0.550333	0.986667	1.123	1.71733	0.341333	0.236444	0.789	0.849333	2.101	1.573	1.26333	0.143111	1.60467	0.600333	0.110333	0.0488889	0.862667	0.192333	0.441111	0.995667	1.06933	0.528111	0.0241111	1.08167	0.0971111	1.55667	0.816
156	QV3	NR	QV3NR	0.0236667	1.179	0.823667	1.71267	1.20367	0.555667	1.24533	2.19767	2.22467	1.28467	1.56033	1.19467	1.68833	1.23133	1.897	1.60833	0	1.443	0.0613333	0.328667	1.63933	1.961	0.328333	1.142	1.313	0.821	0.417667	0.746667	0.906333	0.546667	0.921	0.899333
156	QV3	NL	QV3NL	0.0275556	2.26067	1.39344	1.683	1.727	2.59133	2.06433	2.60667	2.25767	1.767	0.837333	1.521	2.03933	2.06833	0.198	1.807	0.765	2.719	0.838333	1.237	1.097	2.11067	1.50167	1.066	2.60567	0.872	0.540333	1.42733	1.23767	0.377667	1.32833	1.345
156	QV3	N	QV3N	0.0144444	1.51867	1.83333	1.51933	1.19833	1.195	1.48433	2.19067	2.43133	0.413	1.31367	1.357	1.33633	2.481	1.83467	1.44233	0.278333	2.257	0.253889	0.700667	0.844667	1.78	0.461556	0.628333	2.52733	0.808333	0.657667	1.19967	0.504333	0.391	0.994667	1.64167
156	QV3	DL	QV3DL	0.00166667	1.55367	1.01067	2.21733	0.871667	0.634667	1.71867	2.175	2.17833	1.33033	1.434	0.817667	1.74	2.82467	1.20367	2.22	0.256	1.821	0.057	0.283333	0.721667	1.485	0.901333	0.348	1.96633	0.725333	0.229	2.38767	0.48	0.214	1.11533	1.43233
156	PT4	NI	PT4NI	0.00822222	1.507	1.49567	2.36733	1.47233	2.06767	1.55433	2.11133	2.14467	2.266	2.071	2.73367	1.93967	2.51667	2.38833	1.745	2.07867	2.34433	1.006	0.719	1.802	1.509	1.81167	1.538	2.34067	0.814333	0.366333	2.29167	1.89233	0.306667	1.20367	1.30833
156	PT4	NR	PT4NR	0.0133333	1.44467	1.20867	1.89933	0.806333	1.93733	1.574	2.15367	2.16933	2.227	1.11667	1.28633	2.308	2.618	1.16767	1.578	1.23433	1.58333	1.01033	0.335333	0.106	1.86633	1.657	0.511667	2.224	0.683333	0.543333	1.42033	2.13433	0.526333	1.60633	1.02133
156	PT4	NL	PT4NL	0.0134444	1.38	1.12167	1.939	1.54767	1.95933	1.043	2.18967	1.21267	1.653	0.479667	1.01433	1.71333	2.49133	0.901	1.40033	0.242778	1.553	0.712333	0.275667	0.476667	1.29167	0.431333	0.268333	1.439	0.761667	0.184444	0.762	1.94133	0.381667	1.01833	1.03
156	PT4	N	PT4N	0.0283333	1.232	1.15167	1.94467	1.247	1.74667	1.14267	2.07833	2.21767	2.35467	0.698667	1.874	2.226	2.08167	1.50933	1.175	2.358	1.276	0.42	0.257	1.76367	1.01633	1.48733	0.483667	1.622	0.493	0.340333	1.68233	1.84367	0.224	1.42067	0.758
156	PT4	DL	PT4DL	0.0488889	1.32767	1.61	2.49433	1.29267	1.49033	1.39733	2.245	2.128	2.25833	0.300667	1.84433	2.22433	2.548	1.704	1.21	1.66167	1.56233	0.810333	0.378111	1.361	1.73967	1.09133	0.718667	2.12567	0.728	0.488333	1.60967	1.37733	0.452333	1.54667	0.66
156	QV4	NI	QV4NI	0.0288889	1.659	1.87933	1.45133	1.36233	1.00233	1.67067	2.46767	2.47933	0.714333	0.734333	2.199	2.25267	2.50733	1.91133	1.65833	0.181667	1.99133	0.189778	1.60933	1.227	2.44733	0.169	0.705	2.137	0.998667	0.485333	1.359	0.716333	0.548333	2.11	2.08933
156	QV4	NR	QV4NR	0.0192222	2.02033	1.17167	2.277	0.585	0.987667	1.29533	2.39867	2.301	0.720333	0.527333	2.116	2.19967	2.13633	1.59433	1.569	0.606	1.89033	1.04167	1.12733	1.224	1.60733	0.634	0.858	2.39333	0.860889	0.700667	1.896	1.03733	0.321333	1.93133	0.832
156	QV4	NL	QV4NL	0.0134444	0.79	1.12067	1.17567	1.56033	2.00533	1.90533	2.19633	2.163	0.158667	1.25567	1.83267	1.74033	2.266	1.69533	1.58967	0.532556	1.46533	0.0397778	0.369333	0.985333	1.57033	0.695556	0.319556	0.753333	0.244667	0.676	0.735	1.02233	0.321667	0.964667	0.535333
156	QV4	N	QV4N	0.0472222	1.83867	0.967333	1.79333	1.09567	2.524	1.34467	2.28633	2.41867	1.10433	0.911333	1.52133	1.87067	2.97933	2.155	1.943	0.977333	2.31633	0.0891111	0.462667	1.87667	2.13933	1.851	0.959333	2.25467	1.399	0.567667	1.065	2.12067	0.42	1.39133	1.46533
156	QV4	DL	QV4DL	0.00633333	1.17267	0.852	2.34433	1.32367	1.98867	1.431	1.98567	2.52	1.44033	0.0303333	2.62933	2.079	2.60133	2.02867	1.72033	0.121667	1.671	0.315667	0.574333	0.841667	1.33067	0.825333	0.576	2.164	0.858	0.374333	1.26167	1.54633	0.431333	0.886333	0.991667
156	PT5	NI	PT5NI	0.00933333	1.09167	0.891	0.878333	0.784	0.327667	1.75567	1.76267	1.589	0.688667	0.558667	0.942	1.943	2.33267	1.17633	1.018	0	2.07867	1.74133	0.37	0.15	1.611	0.279333	0.834333	1.28433	0.668667	0.183	0.371667	0.358333	0.304	1.16267	0.595333
156	PT5	NR	PT5NR	0.0114444	1.576	1.05933	2.357	1.81767	1.40933	1.70633	2.58733	2.35733	0.602667	0.597	1.141	2.33167	2.73633	1.717	1.74433	0.144667	1.85967	1.55867	0.331667	0.887	1.41533	0.861333	0.839667	2.155	0.756667	0.416667	1.231	2.002	0.362667	1.70633	1.146
156	PT5	NL	PT5NL	0.0361111	1.54233	0.713667	1.767	0.583333	2.31233	1.20067	1.746	1.751	2.10467	0.192667	0.471111	2.028	2.377	0.534	1.392	0.211444	1.48167	0.523556	0.0734444	0.535556	1.30933	0.799556	0.448333	2.363	0.764667	0.0612222	0.418	1.90367	0.521	1.54867	0.584333
156	PT5	N	PT5N	0.0132222	1.41467	0.829	2.191	1.12533	2.54867	0.942	2.09333	2.025	2.215	0.266333	1.28644	2.10567	2.741	1.29033	1.442	1.69067	1.44567	0.902	0.230111	1.72967	1.14367	1.52533	0.813444	2.13867	0.811	0.197222	1.914	2.23167	0.668	1.527	0.932667
156	PT5	DL	PT5DL	0.0324444	1.427	0.982333	1.69233	0.734333	2.328	1.031	1.43867	1.99467	1.45967	0.238667	0.741444	2.17233	2.70167	1.31967	1.04367	1.79733	1.55167	0.324333	0.479444	0.435333	1.29133	1.18667	0.890667	2.35233	0.761667	0.127333	1.55733	2.42367	0.423333	1.513	0.747333
156	QV5	NI	QV5NI	0.00144444	1.68033	1.641	1.323	1.35967	0.959333	2.00533	2.71167	1.37933	1.01633	0.428667	1.47867	1.387	2.58967	1.947	2.33833	0.0486667	1.90167	1.15533	0.719333	0.595333	2.586	0.157333	0.629667	1.77067	1.489	0.662667	1.16967	0.602667	0.395333	0.734	1.157
156	QV5	NR	QV5NR	0.0487778	1.49567	0.903	2.131	0.955	0.390667	1.67	2.05167	2.18	1.309	0.290333	1.145	2.064	3.20033	0.987	1.942	0.678889	1.70567	0.0715556	0.543	1.32	1.10567	1.21633	1.08589	2.09833	0.987333	0.0606667	0.240222	0.418333	0.441667	0.973333	0.887
156	QV5	NL	QV5NL	0.0122222	1.604	0.644333	1.55733	0.778667	2.05567	1.24633	1.92733	1.975	0.444333	0.0264444	1.547	2.20967	2.808	0.327556	1.63633	1.12067	1.454	0.754	0.421444	1.536	1.237	0.834667	0.634111	1.73767	0.635667	0.354778	0.139778	1.199	0.594333	0.707111	0.682333
156	QV5	N	QV5N	0.0287778	1.58867	1.036	1.54333	1.138	2.757	1.37267	2.296	2.11533	2.055	0.152	1.98633	1.89367	2.44767	1.825	1.471	1.08	1.67567	0.442333	0.195667	1.28567	0.927	1.14733	0.302667	2.305	1.07367	0.199889	1.376	2.09133	0.433667	1.05633	0.869333
156	QV5	DL	QV5DL	0.0394444	1.80633	1.71533	2.4	2.17333	1.58033	1.47567	2.366	2.61733	2.88833	1.69467	2.52767	2.562	2.79867	2.57033	1.59667	0.882667	1.828	1.22267	0.459333	1.63833	1.85033	2.069	1.40133	2.198	1.10367	0.51	1.08633	2.659	0.490333	1.694	1.349
168	PT1	NI	PT1NI	0.0535556	1.59033	1.02733	2.22733	1.492	2.32833	1.713	2.03533	2.23167	1.885	0.908667	1.95533	2.37633	1.99967	1.36067	1.371	1.77133	1.61467	0.553	1.063	1.779	1.48667	1.59533	0.681	2.85567	1.12967	0.752667	1.819	0.936	0.504	2.15933	1.00033
168	PT1	NR	PT1NR	0.0514444	1.41667	0.717667	2.20867	1.651	0.316667	1.36533	2.65967	2.06233	1.52	1.53067	2.164	2.11367	2.51167	1.836	1.76833	0.774667	1.915	1.715	0.869667	1.13333	1.207	2.08433	0.901333	1.862	0.562556	0.495	2.36367	1.95333	0.351	1.52333	0.967667
168	PT1	NL	PT1NL	0.00833333	1.107	0.894333	2.164	2.17167	1.49433	1.56067	2.503	2.04133	2.26967	0.774667	2.84067	2.12333	2.78133	2.13833	1.52267	0.524333	1.62567	0.303333	0.790333	1.00933	1.40933	1.62867	0.605667	2.012	0.441333	0.749	2.30233	1.04667	0.416667	1.41967	0.951333
168	PT1	N	PT1N	0.0246667	1.38533	1.24533	2.42733	1.83033	2.67567	1.773	2.328	2.316	2.411	1.19333	2.62	2.15767	2.641	2.341	1.771	1.85433	2.28167	1.42233	1.19367	1.41033	1.68833	2.25233	1.15667	2.51633	0.636333	0.510333	2.431	2.30733	0.362	1.72833	1.04467
168	PT1	DL	PT1DL	0.0414444	1.56833	1.25567	2.27533	1.88133	2.18733	1.69	2.54333	2.20933	2.23767	0.780333	2.545	2.36133	3.086	2.40567	1.72367	2.547	2.34033	1.015	1.30933	1.646	1.343	2.60167	1.59767	2.625	1.50033	0.734667	2.71567	2.599	0.755	1.294	1.207
168	QV1	NI	QV1NI	0.00244444	1.401	1.282	2.05967	1.42133	0.600667	2.161	2.523	2.21	1.207	1.053	2.305	1.716	2.73	1.995	1.99833	0.449333	2.19233	0.119333	0.826333	0.736	1.89033	1.23544	0.705333	1.37233	0.458778	0.679	1.38167	0.680667	0.351333	0.737333	1.22433
168	QV1	NR	QV1NR	0.0156667	1.47233	1.35067	2.48533	1.18933	1.447	1.43867	2.16867	2.44967	1.96933	1.23767	2.709	2.12033	2.982	1.66567	2.12467	0.945667	2.01833	1.04867	1.40033	0.768667	1.53733	1.522	1.034	2.204	0.894667	0.683667	2.652	1.867	0.385667	1.37433	0.859333
168	QV1	NL	QV1NL	0.00366667	0.446667	0.593333	1.48433	1.438	0.881333	2.09333	2.464	2.662	0.659667	0.519	2.96967	1.61167	3.07733	2.134	0.808333	0.0796667	2.65133	0.106667	0.822	0.515333	2.034	0.556	0.079	1.60533	0.213333	0.343	1.65067	0.242667	0.379333	0.888	1.01933
168	QV1	N	QV1N	0.0316667	1.001	1.35667	2.202	1.50133	1.14067	2.242	2.26033	2.438	1.139	1.777	2.504	2.29867	2.26767	2.12233	1.901	1.48367	1.94367	1.27233	1.775	2.00567	1.81733	1.16067	1.087	2.47367	1.03967	1.02967	1.84433	0.992667	0.371333	1.22533	0.902667
168	QV1	DL	QV1DL	0.0284444	1.04067	1.32	2.263	1.79867	1.094	1.79133	2.81033	2.597	1.74267	1.23667	2.23267	2.33533	3.02133	2.402	2.30833	0.863	2.12	0.252222	1.176	1.34089	2.016	2.09533	1.25967	2.553	0.796	0.419	1.98533	2.16767	0.516667	1.50833	1.22
168	PT2	NI	PT2NI	0.00688889	1.88533	2.16333	2.40967	1.47567	2.448	2.20133	2.74233	2.70833	1.15267	0.978667	2.72733	2.312	2.916	0.770333	2.54667	0.687333	2.58233	1.40767	1.68533	1.85033	2.17733	0.0133333	0.378333	2.688	1.06733	0.933333	2.44933	1.14033	0.474	2.17633	1.837
168	PT2	NR	PT2NR	0.00633333	1.437	1.733	2.55733	1.72633	2.17367	1.864	2.42833	2.59633	2.732	1.97733	2.79967	2.49233	3.32067	1.74033	2.40533	0.624667	2.04467	1.27633	1.51567	2.02733	1.96233	0.953	1.577	2.67667	1.74833	0.785333	1.82367	1.83967	0.571333	1.763	1.58167
168	PT2	NL	PT2NL	0.00377778	1.681	1.10833	1.66367	1.336	3.114	1.62967	2.53833	2.31833	2.74233	1.78333	2.083	1.97433	2.99633	1.433	1.709	1.592	2.44667	1.45633	1.27933	0.11	1.87767	1.109	0.788333	2.779	1.12533	0.726	1.952	1.81767	0.505333	1.107	0.787
168	PT2	N	PT2N	0.0168889	1.29867	1.17967	1.69967	1.87067	2.40767	2.046	2.71767	2.21033	2.56867	2.03633	2.273	2.33	2.74933	2.40533	1.77033	1.698	2.118	0.789	1.04533	2.342	1.34233	2.081	1.80967	2.49367	1.20833	0.300333	2.27867	1.89867	0.606	1.747	1.046
168	PT2	DL	PT2DL	0.0481111	1.73933	1.205	2.23333	1.24867	1.928	2.056	2.69067	2.51633	2.607	0.712333	1.34567	2.18933	3.047	1.78867	1.889	1.804	2.32767	0.709	1.43533	0.616	1.447	2.075	1.275	2.528	1.06367	0.29	1.69267	2.22167	0.69	1.506	1.07767
168	QV2	NI	QV2NI	0.002	0.413333	0.213667	1.10733	0.525667	0.711333	1.048	1.48867	0.790667	0.695333	0.343	0.377	1.09833	2.09167	0.656667	1.84067	0.145333	1.357	0.634	0.665667	0.236667	0.737	0.48	0.267	0.805333	0.403	0.128667	0.196333	0.101333	0.171	0.387	0.691
168	QV2	NR	QV2NR	0.00611111	1.892	1.53633	2.25733	1.576	2.161	1.777	2.51933	2.104	1.81533	0.503333	2.06933	2.30633	3.04233	0.900333	1.95433	0.591333	2.55967	0.911	1.38233	1.41167	1.641	2.056	1.298	2.51833	1.19667	0.643	2.47333	2.261	0.514	1.70333	0.939667
168	QV2	NL	QV2NL	0.00288889	1.51667	0.762333	1.65933	1.23767	0.575	1.89233	2.979	2.051	0.814667	0.277	2.092	2.20767	2.722	1.421	2.02867	0.681667	2.08567	0.806	0.551333	1.12267	1.684	0.75	0.710333	1.798	0.199667	0.525333	1.08533	0.713	0.495	0.945	1.12167
168	QV2	N	QV2N	0.0527778	2.12533	1.61967	2.52967	2.19767	2.28933	2.10067	2.4	2.191	1.16033	0.446	1.45633	2.55633	3.17133	1.56633	2.27233	0.519	2.46367	0.830333	0.881333	1.06333	2.22167	1.90567	1.83633	2.77133	1.313	0.574333	1.91433	2.44133	0.354	2.005	1.03333
168	QV2	DL	QV2DL	0.00211111	1.75533	1.55867	2.08	1.27967	1.64767	1.82867	2.693	2.53933	2.94733	1.19	2.23667	2.51567	3.26633	2.37267	2.063	0.462667	2.51467	0.627	1.22533	1.29067	1.631	1.60967	1.709	2.67967	1.131	0.211667	2.037	1.35	0.767	1.84	1.186
168	PT3	NI	PT3NI	0.00833333	1.48233	1.91267	2.68167	1.78733	2.10267	2.05133	2.68433	2.044	2.544	1.47333	2.604	2.21033	2.98367	2.04267	2.33533	1.725	2.562	1.638	1.80433	1.12833	2.236	1.64967	1.813	2.559	1.38867	0.586333	2.63233	2.72233	0.994333	1.52433	1.16867
168	PT3	NR	PT3NR	0.0237778	1.64367	1.668	2.389	1.59233	0.880667	1.86567	2.59333	2.14967	1.03567	1.15133	2.306	2.028	2.567	1.96733	1.872	0.722667	1.983	0.983778	1.65567	1.41467	1.53067	0.483111	0.932667	2.084	0.615889	0.488	2.30033	1.33167	0.644333	1.57333	0.945
168	PT3	NL	PT3NL	0.00444444	1.81833	1.31767	2.194	1.70233	2.08933	1.737	2.60933	2.26467	2.51833	0.662333	2.52967	2.214	2.748	2.30467	1.91133	1.82833	2.46567	1.455	1.01033	2.06667	2.07433	1.78133	1.75467	2.60267	1.43633	0.695	2.342	2.283	0.413	1.70033	0.990333
168	PT3	N	PT3N	0.00622222	1.28567	1.34667	2.11467	1.43633	2.716	1.71167	2.60433	2.04967	2.511	1.602	2.51333	2.01667	2.79533	2.33267	1.885	2.03033	2.07433	1.44667	1.165	0.384	1.618	2.10533	1.89967	2.08267	1.00067	0.351778	2.38767	2.46167	0.586333	1.43633	0.925
168	PT3	DL	PT3DL	0.0118889	1.49067	1.65467	1.72	1.01467	1.68067	1.36633	2.095	2.43233	1.07567	1.16867	2.165	2.07467	2.478	0.971667	1.64067	0.898667	2.73733	1.00367	1.96933	0.546667	2.21833	0.831556	0.761667	2.68033	0.727667	0.393333	1.713	0.961333	0.45	1.167	0.967
168	QV3	NI	QV3NI	0.0258889	1.02367	0.406111	0.889	1.162	0.655667	1.039	1.194	1.759	0.417667	0.242556	0.934667	0.930333	2.191	1.61333	1.24	0.260222	1.68033	0.627667	0.142	0.0735556	0.957333	0.251667	0.576	1.12133	1.057	0.629333	0.0648889	1.25933	0.105333	1.53567	0.844333
168	QV3	NR	QV3NR	0.0295556	1.22767	0.808333	1.891	1.20367	0.617333	1.221	2.244	2.24567	1.40233	1.65633	1.37467	1.80767	1.32856	1.93433	1.615	0	1.44533	0.0652222	0.366	1.643	2.012	0.385667	1.22933	1.42733	0.787556	0.454667	0.935667	1.23133	0.525333	1.01367	0.865333
168	QV3	NL	QV3NL	0.0241111	2.27233	1.57633	1.857	1.80667	2.60067	2.071	2.69433	2.327	1.97667	1.237	1.769	2.12067	2.13833	0.219667	1.89633	0.927	2.69833	0.996333	1.39767	1.26033	2.27167	1.57667	1.30967	2.55267	0.879333	0.706333	1.509	1.319	0.399	1.38967	1.35667
168	QV3	N	QV3N	0.0142222	1.47867	1.81967	1.583	1.207	1.231	1.45167	2.32267	2.44767	0.486333	1.57067	1.55233	1.37033	2.48967	1.907	1.56833	0.389333	2.20367	0.252444	0.893	0.995667	1.73967	0.481111	0.747	2.414	0.843333	0.749333	1.61867	0.647667	0.401333	1.08433	1.626
168	QV3	DL	QV3DL	0.002	1.591	1.03933	2.456	0.893	0.673667	1.68833	2.18233	2.21833	1.43567	1.76567	0.975667	1.79567	2.82567	1.298	2.283	0.451667	1.78033	0.0726667	0.361667	0.807333	1.54	0.922	0.44	1.93133	0.735333	0.281333	2.49667	0.591667	0.241333	1.22667	1.41933
168	PT4	NI	PT4NI	0.00466667	1.57833	1.552	2.35533	1.619	2.01433	1.653	2.08767	2.12733	2.23667	2.22633	2.79133	1.915	2.48667	2.413	1.78133	2.121	2.344	1.01433	0.811667	1.87567	1.49633	1.80033	1.77333	2.29533	0.886	0.421333	2.27767	1.87233	0.318667	1.35733	1.32267
168	PT4	NR	PT4NR	0.0222222	1.47567	1.229	1.84033	0.952333	2.001	1.556	2.119	2.17067	2.31567	1.18033	1.432	2.341	2.658	1.16533	1.51467	1.35167	1.563	0.925667	0.394889	0.182667	1.88067	1.58233	0.543889	2.21367	0.756667	0.656	1.609	2.32233	0.664333	1.65767	1.09733
168	PT4	NL	PT4NL	0.0127778	1.389	1.15133	1.929	1.63533	2.004	1.136	2.14367	1.29467	1.901	0.511333	1.19133	1.698	2.462	0.954667	1.48233	0.405778	1.584	0.725333	0.612111	0.555	1.22633	0.529333	0.430667	1.60267	0.756667	0.212444	0.938	2.06867	0.429333	1.26033	0.967333
168	PT4	N	PT4N	0.037	1.218	1.176	2.01233	1.32033	1.72333	1.16067	2.07	2.257	2.40533	0.972	1.83567	2.25833	2.11167	1.505	1.19867	2.46433	1.17267	0.415	0.308333	1.81767	0.978	1.48567	0.638333	1.707	0.498	0.409667	1.608	2.01633	0.259667	1.56533	0.778667
168	PT4	DL	PT4DL	0.0471111	1.32733	1.68667	2.56967	1.38333	1.47333	1.39333	2.19633	2.163	2.33867	0.359	1.872	2.29933	2.55933	1.769	1.21767	1.90167	1.55933	0.810333	0.461556	1.44833	1.79033	1.335	0.823667	2.13567	0.718	0.637333	1.62233	1.59033	0.454333	1.52667	0.673333
168	QV4	NI	QV4NI	0.0265556	1.64667	2.075	1.58933	1.43333	1.05933	1.685	2.56433	2.51767	0.83	0.958667	2.45733	2.351	2.56	1.91467	1.71033	0.315333	2.05767	0.269	1.77767	1.46767	2.49033	0.278667	0.971333	2.28167	1.01567	0.583333	1.63667	0.933667	0.543667	2.21433	2.01933
168	QV4	NR	QV4NR	0.0252222	1.98533	1.26467	2.21667	0.658667	1.074	1.28567	2.41433	2.332	0.811667	0.838	2.37833	2.18233	2.22933	1.62633	1.55533	0.665333	1.89167	0.996333	1.34833	1.32833	1.56567	0.842	0.931667	2.35833	0.841222	0.839667	1.98133	1.17867	0.327333	1.98067	0.806667
168	QV4	NL	QV4NL	0.0111111	0.856	1.23233	1.45933	1.75033	2.08467	1.84867	2.23767	2.236	0.261667	1.38433	2.10633	1.86133	2.39667	1.83467	1.658	0.754667	1.57667	0.0411111	0.542333	1.15833	1.69867	0.798889	0.424222	0.997	0.336667	0.845	0.995333	1.28467	0.352333	1.108	0.548333
168	QV4	N	QV4N	0.0501111	1.812	1.273	1.96467	1.20067	2.469	1.38267	2.30467	2.46667	1.143	0.984333	1.80633	1.88767	2.997	2.26333	1.96933	1.156	2.30667	0.109556	0.617667	2.033	2.20467	1.91167	1.10367	2.47533	1.37533	0.658667	1.13433	2.17933	0.435	1.40667	1.41367
168	QV4	DL	QV4DL	0.005	1.16833	0.907	2.33633	1.44133	1.95833	1.429	1.96167	2.57433	1.58867	0.0523333	2.73167	2.09433	2.61633	2.046	1.72667	0.221	1.632	0.345	0.710333	0.944667	1.32467	0.927	0.740333	2.16567	0.867333	0.469	1.24367	1.76133	0.433667	1.074	0.985333
168	PT5	NI	PT5NI	0.00677778	1.16533	0.945667	1.16367	0.814	0.385	1.742	2.15267	1.69633	0.880667	0.716333	1.21567	2.12667	2.37867	1.29033	1.14133	0.00611111	2.18533	1.65667	0.593	0.242333	1.60567	0.391222	0.987667	1.40967	0.699667	0.304667	0.493333	0.543	0.333667	1.30333	0.691333
168	PT5	NR	PT5NR	0.0123333	1.607	1.10033	2.41167	1.89233	1.48533	1.682	2.67467	2.39433	0.672	0.687333	1.302	2.45833	2.747	1.69567	1.75167	0.176333	1.89267	1.48433	0.419	1.00767	1.373	1.02567	0.801667	2.09133	0.819	0.481333	1.439	2.19567	0.372667	1.76933	1.19367
168	PT5	NL	PT5NL	0.0328889	1.541	0.714	1.76933	0.580333	2.263	1.11067	1.57367	1.808	2.14267	0.242	0.610778	1.971	2.354	0.515667	1.429	0.338111	1.364	0.506444	0.105222	0.649778	1.21533	0.872111	0.504667	2.38967	0.737667	0.122778	0.578333	1.95467	0.525667	1.71933	0.597667
168	PT5	N	PT5N	0.0157778	1.38933	0.912667	2.18767	1.19133	2.51367	0.813	1.999	2.144	2.27333	0.381	1.47189	2.16767	2.68367	1.23633	1.393	1.80333	1.40133	0.875667	0.354556	1.96467	1.08767	1.57233	1.01289	2.12567	0.816667	0.262111	1.86567	2.26967	0.645	1.51533	0.866667
168	PT5	DL	PT5DL	0.0296667	1.404	0.954333	1.68867	0.840333	2.324	1.035	1.38633	2.02033	1.52067	0.392667	0.955333	2.17467	2.76967	1.28467	1.056	1.97167	1.47367	0.319667	0.601333	0.436	1.30167	1.166	1.015	2.339	0.776667	0.168667	1.415	2.41233	0.378333	1.592	0.719667
168	QV5	NI	QV5NI	0.0127778	1.70233	1.66	1.451	1.44767	1.234	1.95933	2.69433	1.462	1.19967	0.448	1.53733	1.46833	2.692	1.98667	2.39333	0.0262222	1.90633	1.12722	0.808667	0.706333	2.69833	0.186333	0.709667	1.82267	1.496	0.757	1.17933	0.888667	0.392	0.730333	1.12933
168	QV5	NR	QV5NR	0.0513333	1.488	0.904667	2.16067	1.01533	0.415333	1.60467	2.03467	2.16033	1.44967	0.329667	1.28167	2.073	3.18867	0.936667	1.93967	0.773333	1.72733	0.07	0.576667	1.60067	1.08767	1.29067	1.12933	2.16467	0.971667	0.105	0.316	0.567	0.453667	1.263	0.871
168	QV5	NL	QV5NL	0.0144444	1.618	0.645	1.56267	0.807	2.05333	1.21033	1.77067	2.134	0.547	0.0545556	1.58733	2.344	2.73133	0.316111	1.59833	1.14133	1.435	0.664333	0.448222	1.58933	1.20667	0.795667	0.711222	1.726	0.642	0.449556	0.230556	1.45333	0.595	0.728222	0.788667
168	QV5	N	QV5N	0.0301111	1.57033	1.01767	1.54533	1.15033	2.75233	1.38667	2.279	2.193	2.08567	0.225	1.912	2.05267	2.509	1.77333	1.43233	1.423	1.585	0.411	0.291333	1.491	0.942333	1.115	0.403667	2.28667	1.05667	0.245556	1.32967	2.21667	0.394	1.057	0.865333
168	QV5	DL	QV5DL	0.0346667	1.78167	1.71	2.35333	2.32133	1.75567	1.47733	2.30533	2.64033	2.88033	1.71633	2.48033	2.56133	2.807	2.56267	1.57533	0.900667	1.81867	1.247	0.627	1.647	1.912	2.08533	1.46833	2.18633	1.10067	0.532667	1.10233	2.68233	0.492667	1.78467	1.35567
180	PT1	NI	PT1NI	0.0518889	1.559	1.07467	2.212	1.506	2.44633	1.714	2.02433	2.381	2.00867	1.096	2.18133	2.45067	2.042	1.34433	1.379	1.973	1.58567	0.554	1.29067	1.93867	1.48233	1.571	0.785667	2.85567	1.115	0.893	2.18933	1.20833	0.621667	2.198	0.983667
180	PT1	NR	PT1NR	0.061	1.42433	0.768667	2.13967	1.757	0.367333	1.35433	2.66433	2.09933	1.73367	1.68367	2.23867	2.19233	2.59667	1.82267	1.77367	1.321	1.92233	1.631	0.96	1.45733	1.19933	2.094	1.08833	1.99933	0.590333	0.715667	2.254	2.35467	0.375333	1.545	0.985
180	PT1	NL	PT1NL	0.0117778	1.14833	0.914	2.13667	2.152	1.51833	1.562	2.46633	2.15567	2.32	0.817333	2.96767	2.205	2.791	2.12967	1.515	0.949333	1.59067	0.334667	0.949667	1.26633	1.412	1.59967	0.758	2.091	0.442444	1.033	2.335	1.30433	0.423667	1.439	0.943667
180	PT1	N	PT1N	0.0223333	1.37	1.26567	2.40933	1.934	2.653	1.76133	2.33167	2.36733	2.397	1.56033	2.89867	2.18367	2.64467	2.32967	1.81567	1.98433	2.25767	1.339	1.40333	1.55567	1.65467	2.304	1.34733	2.50033	0.620333	0.629333	2.41967	2.38633	0.366	1.77033	1.032
180	PT1	DL	PT1DL	0.0434444	1.57733	1.29033	2.22233	1.96233	2.18333	1.70533	2.51833	2.24133	2.304	0.898	2.76167	2.38967	3.10567	2.36433	1.74133	2.591	2.33333	1.04867	1.56933	1.678	1.33133	2.594	1.759	2.609	1.496	1.017	2.759	2.596	0.766667	1.32	1.194
180	QV1	NI	QV1NI	0.003	1.395	1.3	2.113	1.45167	0.656667	2.027	2.51067	2.28367	1.258	1.19367	2.54933	1.73233	2.83	1.96033	2.02133	0.789	2.254	0.156667	1.158	0.916333	2.05967	1.22867	0.869333	1.631	0.572	0.704667	1.753	0.922667	0.331333	0.956	1.198
180	QV1	NR	QV1NR	0.0162222	1.43767	1.37233	2.381	1.40533	1.47933	1.45333	2.13633	2.45933	2.02467	1.19067	2.71033	2.17433	2.99367	1.66067	2.042	1.45533	1.97967	1.022	1.635	0.968333	1.46567	1.48533	1.337	2.31467	0.867667	0.839333	2.62133	2.107	0.356333	1.404	0.827333
180	QV1	NL	QV1NL	0.00411111	0.669333	0.584333	1.649	1.43733	0.916667	2.058	2.49667	2.659	0.710333	0.732667	3.106	1.749	3.142	2.19733	0.936667	0.101667	2.58	0.134	1.08567	0.639333	2.16067	0.634	0.128333	1.90033	0.252667	0.468667	1.98	0.348333	0.361	0.923333	1.07933
180	QV1	N	QV1N	0.0336667	1.06267	1.51767	2.225	1.515	1.28267	2.22567	2.32567	2.44767	1.194	1.66733	2.57267	2.35233	2.36133	2.14333	1.95367	1.61367	1.98833	1.24133	1.953	2.04367	1.875	1.20067	1.24567	2.47233	1.003	1.09167	1.80167	1.299	0.366333	1.22267	0.897
180	QV1	DL	QV1DL	0.0336667	1.084	1.416	2.28033	1.90733	1.15867	1.74033	2.817	2.56133	1.94533	1.42933	2.45367	2.31	3.01167	2.37467	2.24333	0.959333	2.08367	0.261333	1.25733	1.389	1.957	2.231	1.36133	2.48967	0.84	0.528667	1.99033	2.41033	0.475667	1.46533	1.199
180	PT2	NI	PT2NI	0.0116667	1.84233	2.09033	2.59433	1.54467	2.41367	2.106	2.743	2.70833	1.304	1.039	2.833	2.37233	2.93833	0.800667	2.58833	1.08333	2.554	1.35667	1.874	2.05	2.15833	0.0123333	0.535333	2.539	0.978667	1.03867	2.58233	1.48733	0.439333	2.17	1.73233
180	PT2	NR	PT2NR	0.0107778	1.46167	1.711	2.571	1.805	2.30533	1.846	2.395	2.62067	2.942	1.963	2.94233	2.57	3.35233	1.81333	2.44967	1.18633	2.08233	1.24467	1.82967	2.09633	1.97233	1.46	1.78133	2.61933	1.72533	0.996	2.17867	2.077	0.549	1.775	1.526
180	PT2	NL	PT2NL	0.00533333	1.65933	1.09867	1.59967	1.42367	3.133	1.6	2.46233	2.393	2.79833	1.85067	2.362	2.071	2.982	1.475	1.73133	1.82567	2.39667	1.42433	1.52333	0.102333	1.82133	1.10867	1.01533	2.74333	1.084	1.07867	2.305	2.24767	0.438	1.08167	0.777667
180	PT2	N	PT2N	0.0158889	1.283	1.16633	1.691	1.94667	2.41133	2.01467	2.72	2.232	2.62633	2.01433	2.60167	2.34667	2.75567	2.381	1.76067	1.92167	2.085	0.771667	1.28	2.44033	1.31367	2.06267	1.931	2.47833	1.18333	0.332333	2.29033	2.09967	0.579333	1.762	1.039
180	PT2	DL	PT2DL	0.0522222	1.71133	1.19333	2.22267	1.335	1.87433	2.02967	2.65767	2.53067	2.65733	0.995	1.65467	2.274	3.06967	1.77567	1.89533	1.90767	2.28033	0.695	1.60333	0.678	1.43133	2.059	1.43233	2.47567	1.026	0.407667	1.72033	2.37733	0.649667	1.44933	1.058
180	QV2	NI	QV2NI	0.00655556	0.428333	0.259333	1.03767	0.54	0.780333	1.01967	1.506	0.789667	0.778667	0.387333	0.462	1.068	2.07767	0.607333	1.761	0.172667	1.375	0.575	0.772333	0.272	0.750667	0.455333	0.227333	0.778667	0.579667	0.127111	0.267333	0.118667	0.143333	0.374667	0.710667
180	QV2	NR	QV2NR	0.00422222	1.872	1.531	2.27667	1.64967	2.14	1.758	2.51967	2.13433	1.97133	0.671	2.34833	2.29867	3.08133	0.912333	1.95933	0.682333	2.544	0.890333	1.61567	1.59667	1.607	2.067	1.38267	2.49633	1.17767	0.733667	2.48667	2.45633	0.512	1.784	0.923
180	QV2	NL	QV2NL	0.00322222	1.53367	0.757333	1.857	1.34867	0.627333	1.93733	3.092	2.16867	0.924333	0.365	2.41767	2.33533	2.82667	1.65067	2.214	0.977	2.095	0.839667	0.749333	1.318	1.788	0.787667	0.815333	1.98133	0.232	0.638	1.33033	0.915	0.493	1.066	1.10767
180	QV2	N	QV2N	0.0511111	2.108	1.635	2.56833	2.241	2.26967	2.09967	2.36233	2.27633	1.40833	0.846	1.71067	2.57633	3.21967	1.635	2.29767	0.543	2.474	0.846333	1.214	1.25533	2.24	2.02367	1.995	2.76833	1.33833	0.731	2.039	2.61433	0.376	2.058	1.02767
180	QV2	DL	QV2DL	0.00233333	1.74067	1.559	2.05833	1.51367	1.698	1.81833	2.69633	2.616	3.02167	1.302	2.453	2.49967	3.329	2.364	2.05333	0.791333	2.53867	0.63	1.53733	1.598	1.64	1.77133	1.834	2.65567	1.128	0.3	2.24833	1.60033	0.77	1.84133	1.184
180	PT3	NI	PT3NI	0.0103333	1.423	1.91767	2.59833	1.80033	2.17867	2.03433	2.63067	2.10367	2.59233	1.69333	2.599	2.23167	2.846	2.02567	2.29767	2.045	2.565	1.60267	1.97733	1.44067	2.208	1.851	1.921	2.582	1.35533	0.699333	2.633	2.78233	0.927667	1.48833	1.11433
180	PT3	NR	PT3NR	0.0221111	1.617	1.818	2.49667	1.76167	0.925667	1.859	2.57533	2.21267	1.15167	1.36233	2.59267	2.09833	2.66533	2.00933	1.97267	0.838	2.029	0.982667	1.798	1.521	1.59033	0.613222	1.164	2.23633	0.641556	0.614	2.27	1.42	0.571667	1.74633	0.908667
180	PT3	NL	PT3NL	0.00222222	1.79467	1.249	2.214	1.838	1.973	1.759	2.621	2.307	2.534	0.801667	2.66833	2.239	2.79767	2.30533	1.97533	1.969	2.44967	1.414	1.168	2.14067	2.01767	1.843	1.83	2.616	1.43	0.883333	2.468	2.401	0.411667	1.62233	0.989667
180	PT3	N	PT3N	0.00933333	1.302	1.35733	2.137	1.47767	2.78333	1.672	2.61833	2.15767	2.54133	1.666	2.58267	2.09	2.82133	2.342	1.94133	2.24267	2.06267	1.33067	1.35967	0.482667	1.57233	2.18033	2.03833	2.15467	1.037	0.442333	2.538	2.668	0.569333	1.53733	0.938667
180	PT3	DL	PT3DL	0.0126667	1.51433	1.65367	1.815	1.134	1.68733	1.36133	2.06367	2.44167	1.173	1.40233	2.31767	2.13533	2.57767	1.203	1.715	1.09467	2.70467	1.05267	2.105	0.648	2.20867	0.943	0.855	2.64933	0.827333	0.544333	1.97233	1.16833	0.481	1.32967	0.961
180	QV3	NI	QV3NI	0.0312222	1.229	0.435444	0.997333	1.21533	0.762333	1.02933	1.22733	1.83067	0.506667	0.265778	1.14567	1.01867	2.27167	1.72867	1.20933	0.497111	1.72633	0.646333	0.191	0.135667	1.13633	0.365	0.75	1.18967	1.02567	0.786	0.116778	1.53	0.106667	1.53333	0.856
180	QV3	NR	QV3NR	0.0201111	1.33033	0.846333	2.047	1.237	0.726667	1.20733	2.35667	2.30967	1.49933	1.59667	1.495	1.87633	1.33178	1.97367	1.62	0	1.46	0.103444	0.487333	1.71167	2.01	0.497667	1.28933	1.467	0.803778	0.562	1.18667	1.63433	0.526333	1.26167	0.831333
180	QV3	NL	QV3NL	0.0226667	2.163	1.647	1.912	1.921	2.62067	1.98733	2.70167	2.41633	2.10167	1.79933	1.92667	2.216	2.21267	0.275333	1.90833	1.105	2.65833	1.04433	1.589	1.44433	2.36467	1.579	1.44433	2.51567	0.836	0.887333	1.59367	1.441	0.385333	1.43433	1.284
180	QV3	N	QV3N	0.014	1.38533	1.73833	1.707	1.24433	1.267	1.35867	2.22	2.47333	0.561667	1.68933	1.75267	1.44233	2.50367	2.02867	1.651	0.582667	2.10633	0.256333	1.06767	1.192	1.71667	0.484667	0.795667	2.27367	0.794	0.784667	2.07267	0.881	0.364333	1.282	1.64367
180	QV3	DL	QV3DL	0.00111111	1.59333	1.007	2.662	0.962667	0.713333	1.64767	2.21433	2.23733	1.53967	1.91367	1.07367	1.84767	2.80733	1.30967	2.30833	0.665667	1.76767	0.0916667	0.382333	0.840667	1.59033	0.947	0.538	1.88133	0.715	0.354667	2.53467	0.725222	0.238333	1.39467	1.38367
180	PT4	NI	PT4NI	0.00855556	1.557	1.537	2.39033	1.657	1.91467	1.57833	2.13	2.13033	2.25967	2.21867	2.765	1.93967	2.521	2.33833	1.74467	2.18267	2.31867	0.959667	0.971333	1.86033	1.41133	1.87633	1.80167	2.274	0.862333	0.443667	2.31067	1.87267	0.300667	1.312	1.31
180	PT4	NR	PT4NR	0.0152222	1.456	1.224	1.985	1.19367	1.973	1.56367	2.02833	2.24933	2.42633	1.22033	1.441	2.39767	2.72767	1.10433	1.52633	1.498	1.463	0.857	0.482889	0.195	1.88133	1.54	0.651889	2.154	0.721	0.791	1.702	2.50367	0.567333	1.62133	1.02533
180	PT4	NL	PT4NL	0.0126667	1.378	1.188	1.939	1.71133	1.97233	1.13867	2.04833	1.377	1.79067	0.536333	1.34933	1.66367	2.39433	0.806667	1.48167	0.629	1.514	0.689667	0.446333	0.713	1.20533	0.632	0.4	1.586	0.730333	0.263	1.141	1.93167	0.435	1.17867	0.945
180	PT4	N	PT4N	0.0312222	1.20867	1.16967	1.966	1.31433	1.69733	1.18467	1.957	2.22833	2.35	0.810333	1.80967	2.244	2.03833	1.42	1.19967	2.36433	1.14933	0.402	0.421444	1.742	1.013	1.45267	0.594444	1.662	0.502333	0.435667	1.582	2.07467	0.270333	1.43233	0.702
180	PT4	DL	PT4DL	0.0488889	1.29733	1.638	2.60033	1.49467	1.43233	1.39867	2.071	2.193	2.427	0.533667	1.82233	2.30933	2.554	1.745	1.16933	2.13433	1.46033	0.745	0.483778	1.441	1.766	1.368	0.808667	2.095	0.708333	0.706667	1.50367	1.73533	0.488	1.432	0.633667
180	QV4	NI	QV4NI	0.0286667	1.62833	2.19567	1.70633	1.548	1.113	1.61233	2.55567	2.537	0.953333	1.19133	2.75033	2.43933	2.60733	1.92833	1.76033	0.531333	2.12733	0.396	2.01267	1.76	2.47	0.401333	1.294	2.31133	0.999667	0.670333	1.92167	1.10233	0.549	2.28833	1.98967
180	QV4	NR	QV4NR	0.0223333	1.95767	1.34533	2.129	0.817	1.17333	1.25433	2.413	2.404	0.925667	1.19733	2.58167	2.21667	2.35567	1.68733	1.60567	0.779333	1.905	0.955667	1.60933	1.45867	1.564	0.905	1.03767	2.33667	0.791667	0.932667	2.06833	1.34833	0.349667	2.073	0.821
180	QV4	NL	QV4NL	0.00611111	0.807	1.222	1.756	1.925	2.14267	1.79833	2.248	2.29767	0.363	1.468	2.255	1.944	2.44267	1.979	1.71367	1.08167	1.72467	0.0423333	0.731667	1.32933	1.77433	0.906556	0.507556	1.34167	0.460333	0.988333	1.25867	1.48767	0.380667	1.27	0.566
180	QV4	N	QV4N	0.0421111	1.80567	1.287	2.096	1.34267	2.455	1.383	2.364	2.54667	1.208	1.01367	2.11633	1.91333	2.99867	2.333	2.00867	1.38767	2.269	0.163667	0.851667	2.20267	2.31467	2.031	1.25667	2.49233	1.36033	0.774667	1.388	2.20033	0.429333	1.44233	1.366
180	QV4	DL	QV4DL	0.00466667	1.13367	0.956667	2.304	1.56633	1.923	1.408	1.92733	2.646	1.67033	0.092	2.83567	2.106	2.64133	2.03067	1.67333	0.373667	1.578	0.335667	0.928	1.078	1.363	1.00967	0.941667	2.13767	0.846	0.63	1.20867	2.01867	0.460333	1.04633	0.988333
180	PT5	NI	PT5NI	0.00222222	1.10767	0.908	1.244	0.795333	0.465667	1.737	2.42167	1.778	1.00733	0.709333	1.51533	2.301	2.53133	1.386	1.267	0.00888889	2.33033	1.48767	0.842667	0.355	1.58067	0.481222	1.24833	1.533	0.7	0.387667	0.539	0.687	0.340667	1.355	0.719667
180	PT5	NR	PT5NR	0.00811111	1.573	1.10433	2.49767	1.96933	1.56733	1.63733	2.70733	2.46167	0.763667	0.914667	1.672	2.54567	2.74733	1.719	1.785	0.343667	1.85333	1.439	0.486333	1.20667	1.43333	1.15067	0.922	2.01433	0.786333	0.673	1.54367	2.36833	0.352667	1.70733	1.16467
180	PT5	NL	PT5NL	0.0316667	1.55933	0.753	1.711	0.572	2.16033	1.06333	1.586	1.84333	1.888	0.272333	0.709333	1.892	2.21167	0.532333	1.52133	0.494667	1.29533	0.536333	0.139333	0.554333	1.05867	0.952	0.569667	2.415	0.707667	0.213	0.867667	2.01033	0.435667	1.589	0.600333
180	PT5	N	PT5N	0.0107778	1.37533	0.939333	2.08667	1.178	2.49867	0.8	1.706	2.15533	2.27467	0.528667	1.44889	2.14433	2.597	1.21367	1.326	1.81733	1.324	0.828	0.382556	2.00733	1.06033	1.652	1.03256	2.14067	0.874667	0.272778	1.721	2.22133	0.690333	1.541	0.82
180	PT5	DL	PT5DL	0.0328889	1.41533	0.98	1.62233	0.765667	2.35533	1.03433	1.27233	2.009	1.53333	0.603	1.21489	2.08433	2.552	1.26467	1.03767	1.99833	1.42967	0.305	0.687556	0.470333	1.06633	1.13433	0.964556	2.29867	0.743667	0.165889	1.38733	2.39633	0.379667	1.59	0.675
180	QV5	NI	QV5NI	0.00655556	1.70933	1.67433	1.59033	1.542	1.45667	1.95733	2.63767	1.55367	1.399	0.584333	1.664	1.61733	2.80367	2.00267	2.493	0.0357778	2.002	1.08867	0.96	0.841	2.73133	0.233	0.953667	1.84533	1.534	0.849667	1.233	1.15867	0.409333	0.742333	1.10167
180	QV5	NR	QV5NR	0.0508889	1.47767	0.905333	2.25267	1.08133	0.491	1.56833	2.02967	2.217	1.584	0.470667	1.427	2.13533	3.19833	1.06333	1.90667	0.927778	1.75167	0.0631111	0.718111	1.91633	1.06633	1.44767	1.24978	2.25067	0.952333	0.206333	0.433778	0.768	0.446	1.49033	0.859333
180	QV5	NL	QV5NL	0.0286667	1.62733	0.674	1.60667	0.831	2.05467	1.19533	1.744	2.316	0.664	0.11	1.65333	2.41633	2.20567	0.323	1.59133	1.228	1.23667	0.668667	0.478333	1.826	1.057	0.873333	0.812333	1.75967	0.592333	0.606333	0.341667	1.79367	0.605333	0.739333	0.990667
180	QV5	N	QV5N	0.022	1.559	0.995667	1.58033	1.133	2.727	1.38267	2.15067	2.271	1.992	0.281333	1.84167	2.12533	2.50967	1.68167	1.40033	1.62	1.58333	0.291333	0.345	1.53433	0.926667	1.097	0.454667	2.24367	1.03967	0.253333	1.26067	2.35833	0.418	1.065	0.863
180	QV5	DL	QV5DL	0.033	1.738	1.68133	2.332	2.36967	2.04933	1.485	2.19567	2.56433	2.878	1.78367	2.43133	2.482	2.803	2.40767	1.504	0.885	1.79767	1.151	0.652333	1.59033	1.88433	2.01633	1.399	2.14133	1.08667	0.546	1.206	2.671	0.528333	1.86567	1.31833
192	PT1	NI	PT1NI	0.0548889	1.56867	1.17367	2.24033	1.49733	2.44733	1.73033	2.029	2.41433	2.12467	1.19133	2.24967	2.45367	2.088	1.334	1.399	2.162	1.54833	0.542667	1.43367	2.07067	1.45533	1.556	0.894333	2.84633	1.11467	1.04933	2.46467	1.409	0.621	2.17233	0.992667
192	PT1	NR	PT1NR	0.0632222	1.47967	0.872333	2.16267	1.81767	0.418	1.38867	2.68833	2.12833	1.86133	1.718	2.27067	2.207	2.62733	1.82867	1.78367	1.645	1.94867	1.57867	1.04633	1.715	1.21933	2.13333	1.309	2.09267	0.574667	0.882333	2.22267	2.54567	0.389	1.52833	0.991
192	PT1	NL	PT1NL	0.0128889	1.236	1.046	2.14333	2.16067	1.54067	1.56	2.46867	2.23867	2.38267	0.861333	3.041	2.25833	2.82133	2.12333	1.51667	1.39133	1.58333	0.377	1.13533	1.42933	1.382	1.581	0.917667	2.15167	0.441889	1.423	2.3	1.55633	0.397667	1.47433	0.935
192	PT1	N	PT1N	0.025	1.35333	1.28267	2.403	2.01067	2.60867	1.74233	2.30267	2.38367	2.43367	1.709	2.98033	2.179	2.63967	2.32667	1.81167	2.12467	2.22767	1.33533	1.59533	1.65467	1.63533	2.31567	1.507	2.46	0.607333	0.766333	2.38967	2.44667	0.331333	1.71133	1.00667
192	PT1	DL	PT1DL	0.0431111	1.57867	1.289	2.20367	1.97967	2.14533	1.734	2.46433	2.27433	2.33	1.05233	2.835	2.38567	3.101	2.29933	1.72733	2.637	2.316	1.07233	1.75933	1.72067	1.31467	2.53767	1.85767	2.582	1.47133	1.205	2.782	2.59267	0.738667	1.27733	1.17
192	QV1	NI	QV1NI	0.006	1.42	1.263	2.14067	1.468	0.667	1.95533	2.524	2.28833	1.28533	1.409	2.73267	1.715	2.882	1.99433	2.029	1.17633	2.252	0.187333	1.34367	1.08367	2.154	1.223	0.985333	1.77533	0.75	0.765333	2.094	1.14867	0.326667	0.977667	1.17167
192	QV1	NR	QV1NR	0.0125556	1.42333	1.37133	2.31933	1.573	1.49267	1.41967	2.103	2.44433	2.009	1.17133	2.66367	2.18933	2.94933	1.665	1.96067	1.91533	1.97267	0.975667	1.79933	1.13367	1.45433	1.465	1.54667	2.315	0.859667	0.962667	2.639	2.283	0.360667	1.41233	0.814667
192	QV1	NL	QV1NL	0.00522222	0.885667	0.579333	1.802	1.43767	0.936667	1.996	2.487	2.633	0.757667	0.946333	3.114	1.94367	3.16033	2.054	1.01067	0.145667	2.52	0.162333	1.262	0.803333	2.20433	0.700333	0.184333	2.065	0.236333	0.603333	2.17967	0.437667	0.342333	0.914333	1.149
192	QV1	N	QV1N	0.0373333	1.09067	1.716	2.208	1.52867	1.48233	2.19167	2.364	2.445	1.272	1.73933	2.57033	2.34833	2.37967	2.17667	1.976	1.80667	1.98767	1.23	2.056	2.05167	1.904	1.20667	1.38267	2.474	0.989667	1.17233	1.84767	1.56567	0.394	1.274	0.887667
192	QV1	DL	QV1DL	0.0337778	1.18267	1.621	2.35667	1.95233	1.229	1.755	2.826	2.50333	2.11733	1.54867	2.536	2.30833	3.01833	2.34433	2.25067	1.09933	2.07	0.290444	1.396	1.46733	1.983	2.32367	1.5	2.47133	0.890333	0.669333	2.014	2.51633	0.525	1.45033	1.19833
192	PT2	NI	PT2NI	0.0167778	1.80333	2.07733	2.56867	1.593	2.35767	2.07633	2.68833	2.68133	1.405	1.147	2.81033	2.44133	2.93633	0.739333	2.635	1.35567	2.55733	1.36333	2.03567	2.204	2.129	0.0138889	0.712	2.45667	0.982333	1.131	2.58433	1.76667	0.441667	2.13833	1.71167
192	PT2	NR	PT2NR	0.0122222	1.44	1.63267	2.583	1.869	2.35533	1.831	2.37767	2.63333	3.087	1.94033	2.944	2.55333	3.33133	1.84433	2.40767	1.528	2.008	1.235	2.023	2.15767	1.927	1.674	1.86167	2.57667	1.66133	1.117	2.363	2.22233	0.566667	1.74833	1.51267
192	PT2	NL	PT2NL	0.00844444	1.62	1.166	1.584	1.50133	3.09033	1.577	2.52767	2.43833	2.80667	1.786	2.532	2.16	2.96	1.491	1.73533	1.99767	2.35733	1.399	1.72267	0.0966667	1.77667	1.08267	1.122	2.707	1.052	1.28067	2.355	2.51133	0.430333	1.06167	0.768
192	PT2	N	PT2N	0.015	1.26433	1.16733	1.68567	1.994	2.373	1.99833	2.72333	2.24133	2.68933	2.03267	2.719	2.34033	2.74833	2.374	1.742	2.05067	2.08	0.782667	1.462	2.51767	1.302	2.08667	2.00667	2.47033	1.17967	0.370667	2.29167	2.25167	0.564667	1.75033	1.035
192	PT2	DL	PT2DL	0.0473333	1.725	1.24867	2.22367	1.42433	1.873	2.03833	2.67	2.56867	2.73067	1.39467	1.92633	2.32533	3.06233	1.79833	1.924	2.06633	2.27533	0.761	1.86767	0.88	1.43667	2.05567	1.57467	2.47233	1.04567	0.535667	1.77	2.555	0.655	1.45267	1.059
192	QV2	NI	QV2NI	0.00366667	0.397667	0.234	1.04767	0.529	0.818667	0.959333	1.47867	0.824667	0.842333	0.402333	0.496333	1.03467	2.11267	0.579	1.766	0.217667	1.39233	0.581333	0.754	0.389667	0.709333	0.457333	0.227667	0.751667	0.238333	0.120333	0.271333	0.107	0.128333	0.389667	0.658333
192	QV2	NR	QV2NR	0.002	1.84267	1.51367	2.274	1.635	2.10333	1.73933	2.40233	2.159	2.02133	0.815	2.551	2.26	3.07467	0.901667	1.956	0.782	2.52567	0.887667	1.87633	1.69833	1.58833	2.06033	1.44833	2.46433	1.162	0.831333	2.51633	2.56367	0.503333	1.82367	0.902333
192	QV2	NL	QV2NL	0.00133333	1.559	0.750333	2.13733	1.423	0.659667	1.90167	3.08433	2.237	0.972667	0.458667	2.57833	2.43267	2.89033	1.81633	2.34	1.26333	2.07767	0.853667	0.907667	1.499	1.82	0.808667	0.932333	2.10667	0.246667	0.718667	1.51433	1.07367	0.476	1.09567	1.08567
192	QV2	N	QV2N	0.0603333	2.08267	1.574	2.556	2.22833	2.22867	2.06333	2.283	2.20633	1.56333	1.15267	1.89067	2.55	3.19433	1.66067	2.23833	0.534333	2.454	0.812667	1.40233	1.363	2.24167	2.01667	2.074	2.72367	1.29767	0.845333	2.041	2.67633	0.328333	2.01267	0.987667
192	QV2	DL	QV2DL	0.00244444	1.72667	1.528	2.04567	1.68633	1.75433	1.81033	2.68433	2.667	3.05333	1.42233	2.57033	2.47867	3.31333	2.33533	2.03233	1.24233	2.535	0.627667	1.82967	1.84267	1.632	1.84533	1.93367	2.62367	1.12267	0.394667	2.39533	1.84567	0.747333	1.84333	1.16233
192	PT3	NI	PT3NI	0.0122222	1.49167	1.82767	2.552	1.869	2.221	2.02	2.65533	2.14133	2.71833	1.834	2.58767	2.221	3.01833	2.03067	2.33567	2.21733	2.59833	1.59267	2.12633	1.651	2.14567	1.93767	2.10367	2.56333	1.50267	0.824333	2.60667	2.79667	1.00367	1.552	1.16733
192	PT3	NR	PT3NR	0.0241111	1.698	1.88333	2.53633	1.82833	0.956	1.885	2.57567	2.259	1.23933	1.388	2.817	2.15433	2.69967	1.99167	2.08567	0.942667	2.02667	1.014	1.92933	1.574	1.661	0.758889	1.34033	2.28233	0.660222	0.736333	2.398	1.48433	0.658	1.87167	0.889
192	PT3	NL	PT3NL	0.00433333	1.79967	1.30833	2.20633	1.93267	2.05133	1.778	2.61333	2.28367	2.51467	0.930667	2.72367	2.15467	2.79067	2.29033	1.97867	2.01967	2.40733	1.41267	1.29867	2.19233	1.977	1.86167	1.91867	2.59833	1.442	1.02467	2.585	2.44967	0.432667	1.70633	0.979
192	PT3	N	PT3N	0.00711111	1.30067	1.38867	2.121	1.48167	2.745	1.68167	2.575	2.181	2.54267	1.75633	2.62133	2.076	2.78833	2.334	1.90433	2.30633	2.051	1.369	1.51033	0.586	1.59633	2.208	2.06033	2.13267	1.03233	0.575889	2.565	2.74167	0.600333	1.49533	0.939
192	PT3	DL	PT3DL	0.0125556	1.56267	1.75867	1.90033	1.22567	1.734	1.38667	2.042	2.45367	1.25767	1.72033	2.41367	2.173	2.618	1.37167	1.81733	1.276	2.69533	1.078	2.24233	0.747	2.18433	1.051	1.127	2.63867	0.955333	0.697667	2.02867	1.36667	0.522	1.60233	0.953333
192	QV3	NI	QV3NI	0.028	1.30867	0.512333	1.07233	1.26367	0.82	1.03	1.255	1.832	0.59	0.322333	1.315	1.06033	2.356	1.806	1.191	0.600333	1.78567	0.653333	0.246	0.178	1.237	0.438	0.891333	1.25467	0.986333	0.923667	0.163667	1.72467	0.0943333	1.51767	0.836333
192	QV3	NR	QV3NR	0.0256667	1.38233	0.878667	2.138	1.295	0.822333	1.19167	2.31433	2.31633	1.512	1.47367	1.59167	1.89867	1.35233	1.953	1.60533	0.0313333	1.46067	0.128333	0.539333	1.757	1.92733	0.599667	1.329	1.395	0.806	0.585	1.39733	1.85233	0.508333	1.319	0.798667
192	QV3	NL	QV3NL	0.0256667	2.15567	1.64267	2.03533	2.07267	2.58933	1.985	2.68333	2.458	2.27633	1.95167	2.04967	2.22067	2.28133	0.335	1.90667	1.447	2.64633	1.094	1.77233	1.56333	2.319	1.54667	1.539	2.46267	0.836333	1.05167	1.668	1.546	0.383	1.501	1.225
192	QV3	N	QV3N	0.0134444	1.33433	1.73733	1.77367	1.30233	1.27	1.36	2.16833	2.474	0.635667	1.71667	1.974	1.52267	2.523	2.04367	1.67267	0.759667	2.039	0.254333	1.17033	1.34067	1.66567	0.489	0.914	2.15367	0.785	0.803667	2.39467	1.10567	0.347	1.40967	1.62867
192	QV3	DL	QV3DL	0.001	1.60133	0.994333	2.69367	1.005	0.757667	1.62233	2.093	2.248	1.638	1.82167	1.10233	1.88967	2.79033	1.32033	2.29667	0.819333	1.77	0.103333	0.458667	0.934667	1.65267	0.969667	0.644667	1.87167	0.728333	0.399	2.507	0.829667	0.268	1.51233	1.37233
192	PT4	NI	PT4NI	0.00511111	1.55433	1.539	2.39133	1.72633	1.86233	1.62167	2.137	2.13	2.251	2.27033	2.83133	1.95567	2.51967	2.39467	1.73933	2.212	2.32267	0.965667	1.07733	1.89033	1.422	1.977	1.85567	2.25633	0.878	0.490667	2.32033	1.85367	0.292333	1.31733	1.29667
192	PT4	NR	PT4NR	0.0195556	1.44767	1.219	1.923	1.36767	2.01967	1.53533	1.91933	2.262	2.37867	1.21633	1.42833	2.40167	2.68767	1.06667	1.48833	1.58767	1.435	0.733333	0.700444	0.271333	1.81833	1.50933	0.707111	2.177	0.758	0.865333	1.74467	2.554	0.664	1.67933	0.886
192	PT4	NL	PT4NL	0.0124444	1.337	1.178	1.98433	1.73733	1.93633	1.15333	2.022	1.362	1.83433	0.640444	1.36933	1.67367	2.26067	0.829	1.54033	0.828111	1.45367	0.696667	0.499	0.872	1.13333	0.659	0.454667	1.51033	0.681333	0.271111	1.27767	1.90933	0.438333	1.23533	0.857667
192	PT4	N	PT4N	0.0367778	1.182	1.19967	1.964	1.35067	1.69033	1.144	1.89533	2.201	2.31967	0.767333	1.78333	2.192	1.99267	1.439	1.14767	2.31633	1.10667	0.417	0.468222	1.676	0.862333	1.43433	0.662556	1.67367	0.465	0.473222	1.57233	2.12233	0.318	1.43233	0.717667
192	PT4	DL	PT4DL	0.0381111	1.30867	1.64533	2.68867	1.52033	1.42133	1.40067	2.107	2.21133	2.45667	0.594667	1.835	2.28667	2.55467	1.733	1.21333	2.21233	1.40433	0.699	0.524222	1.481	1.75667	1.37	0.879667	2.04333	0.713667	0.777333	1.49233	1.879	0.515333	1.42067	0.658
192	QV4	NI	QV4NI	0.0255556	1.62533	2.27533	1.90567	1.68067	1.14567	1.59333	2.53333	2.53567	1.05633	1.39133	2.88633	2.45567	2.64033	1.953	1.819	0.929	2.213	0.500667	2.20133	2.011	2.45167	0.510667	1.553	2.313	1.004	0.760333	2.04933	1.27	0.572667	2.32967	1.97667
192	QV4	NR	QV4NR	0.0237778	1.95267	1.35033	2.129	0.856	1.26133	1.24867	2.42833	2.444	0.994	1.43967	2.64367	2.23567	2.42433	1.7	1.586	0.983667	1.88133	0.932	1.839	1.57367	1.548	0.979	1.12133	2.29833	0.767778	1.08067	2.208	1.474	0.355	2.05767	0.794667
192	QV4	NL	QV4NL	0.00188889	0.878667	1.30033	1.80833	2.01967	2.16767	1.76067	2.25233	2.36	0.459667	1.53467	2.42433	1.99667	2.45667	2.11067	1.75367	1.36433	1.83533	0.0896667	0.957667	1.43433	1.812	1.01978	0.640778	1.61367	0.600333	1.03667	1.481	1.67433	0.398667	1.346	0.582667
192	QV4	N	QV4N	0.0425556	1.80767	1.244	2.143	1.46167	2.44767	1.35467	2.36767	2.54667	1.239	0.917333	2.224	1.934	2.98933	2.32767	2.02267	1.607	2.242	0.208667	1.042	2.242	2.32067	2.07067	1.34367	2.423	1.337	0.836	1.71967	2.20533	0.426333	1.41233	1.32667
192	QV4	DL	QV4DL	0.00533333	1.145	1.06267	2.26667	1.641	1.92033	1.418	1.92433	2.67133	1.722	0.129333	2.85933	2.092	2.62133	1.99967	1.68433	0.538667	1.57267	0.350667	1.173	1.19533	1.40333	1.06833	1.19267	2.16	0.841667	0.798	1.18833	2.259	0.448	1.143	0.987333
192	PT5	NI	PT5NI	0.00622222	1.125	0.917667	1.39533	0.809667	0.539667	1.74967	2.55833	1.82667	1.171	0.689667	1.88	2.407	2.60067	1.47667	1.385	0.0114444	2.40167	1.55467	1.035	0.48	1.564	0.567778	1.425	1.63933	0.700333	0.434667	0.595333	0.909667	0.373	1.396	0.744667
192	PT5	NR	PT5NR	0.00788889	1.554	1.152	2.483	2.03567	1.63967	1.672	2.74867	2.50733	0.870333	1.14867	1.987	2.56633	2.75033	1.695	1.77867	0.597667	1.87967	1.348	0.547667	1.41933	1.48	1.265	1.02	2.01367	0.782	0.775333	1.63167	2.53467	0.367667	1.71633	1.14267
192	PT5	NL	PT5NL	0.0291111	1.55767	0.751333	1.705	0.602	2.15767	1.022	1.591	1.787	1.86233	0.299333	0.809889	1.888	2.22267	0.550667	1.53233	0.667333	1.24067	0.565333	0.156222	0.535667	0.973	0.962	0.653333	2.336	0.680333	0.323222	1.143	2.021	0.472	1.508	0.607333
192	PT5	N	PT5N	0.011	1.36733	0.972333	2.085	1.17867	2.49433	0.739333	1.68133	2.139	2.177	0.586667	1.43633	2.042	2.48333	1.21133	1.357	1.73533	1.21833	0.852	0.307	1.94233	0.997333	1.41533	1.08233	2.16067	0.779	0.271	1.702	2.20567	0.700333	1.45567	0.793
192	PT5	DL	PT5DL	0.0327778	1.405	0.962667	1.57067	0.773333	2.36167	0.924	1.23433	1.95033	1.57133	0.617667	1.27578	2.001	2.284	1.25867	1.06733	1.97467	1.37	0.338333	0.821111	0.43	0.96	1.137	1.00444	2.34367	0.704667	0.193778	1.33133	2.41833	0.419667	1.68533	0.665667
192	QV5	NI	QV5NI	0.00477778	1.75833	1.689	1.71267	1.65567	1.54333	1.96267	2.58567	1.605	1.561	0.706333	1.78467	1.71467	2.908	2.00467	2.44067	0.044	2.04167	1.07267	1.10933	0.986333	2.74	0.301333	1.14167	1.87033	1.57167	0.928667	1.26867	1.46333	0.421	0.796667	1.09033
192	QV5	NR	QV5NR	0.0527778	1.47233	0.916	2.34067	1.06867	0.545667	1.55033	2.00967	2.275	1.74867	0.761	1.49033	2.16833	3.209	1.139	1.86167	1.11267	1.772	0.0695556	0.884222	2.22233	1.05967	1.59367	1.37189	2.356	0.943667	0.355667	0.535556	0.881	0.471667	1.649	0.848333
192	QV5	NL	QV5NL	0.0383333	1.60067	0.657333	1.624	0.817667	2.07067	1.18133	1.837	2.30967	0.757	0.150333	1.71233	2.454	2.11033	0.331667	1.66633	1.08433	1.24567	0.657667	0.523333	1.816	0.903667	0.867333	0.879333	1.763	0.577333	0.738	0.406333	1.933	0.617333	0.747667	0.829
192	QV5	N	QV5N	0.0358889	1.517	0.942333	1.48233	1.13733	2.67033	1.32533	2.03867	2.23867	1.839	0.309	1.768	2.14733	2.42167	1.57233	1.333	1.61033	1.406	0.22	0.378	1.49333	0.845333	1.03533	0.476222	2.195	0.992	0.243222	1.21133	2.43633	0.350333	1.04667	0.726333
192	QV5	DL	QV5DL	0.0291111	1.69867	1.688	2.297	2.38433	2.234	1.489	2.068	2.54133	2.87	1.77167	2.39233	2.44233	2.69833	2.32633	1.54567	0.801	1.73	1.055	0.689556	1.58967	1.82733	1.948	1.411	2.12	1.07567	0.543	1.34533	2.67533	0.604	1.90967	1.31067
204	PT1	NI	PT1NI	0.0524444	1.56033	1.35667	2.15167	1.48367	2.48633	1.79667	1.99233	2.454	2.222	1.34367	2.32267	2.44367	2.11833	1.369	1.44733	2.42067	1.541	0.567333	1.65433	2.18033	1.449	1.49467	1.00867	2.84133	1.14	1.35033	2.57167	1.73833	0.607333	2.082	0.955
204	PT1	NR	PT1NR	0.0686667	1.42533	0.886333	2.15	1.89033	0.446333	1.33233	2.643	2.14933	1.976	1.78367	2.234	2.22533	2.61767	1.82267	1.77067	1.965	1.96167	1.546	1.038	2.03167	1.20767	2.11333	1.47567	2.174	0.565	1.087	2.19967	2.608	0.381	1.523	0.974
204	PT1	NL	PT1NL	0.0125556	1.28967	1.11833	2.124	2.13933	1.55967	1.54733	2.459	2.314	2.43133	0.917333	3.08367	2.31733	2.83333	2.097	1.511	1.731	1.57733	0.464667	1.36767	1.59333	1.36467	1.586	1.10633	2.24133	0.434222	1.776	2.261	1.85167	0.389	1.54333	0.933
204	PT1	N	PT1N	0.0254444	1.35333	1.27533	2.40233	2.07633	2.60667	1.745	2.31433	2.441	2.47467	1.71833	2.99867	2.17	2.662	2.301	1.844	2.35	2.23333	1.382	1.80967	1.78333	1.65	2.32767	1.66267	2.46	0.611	0.959	2.39033	2.541	0.319333	1.71767	1.00733
204	PT1	DL	PT1DL	0.0382222	1.58333	1.262	2.20133	1.99567	2.19633	1.772	2.47133	2.32333	2.34867	1.25733	2.88333	2.40167	3.11367	2.26467	1.76833	2.71867	2.329	1.12	2.06467	1.77633	1.323	2.52133	1.96567	2.59833	1.462	1.49967	2.72933	2.58867	0.756	1.30833	1.194
204	QV1	NI	QV1NI	0.0102222	1.39533	1.255	2.195	1.45267	0.691	1.919	2.488	2.29967	1.324	1.48567	2.804	1.72467	2.90667	1.959	2.083	1.6	2.22867	0.233333	1.58567	1.30033	2.16567	1.21411	1.053	1.897	0.779	0.758333	2.38433	1.35567	0.317333	1.056	1.148
204	QV1	NR	QV1NR	0.00866667	1.38233	1.40133	2.35333	1.75067	1.497	1.392	2.17	2.45567	2.062	1.16167	2.638	2.21333	2.98933	1.67433	1.937	2.28033	1.887	0.934333	1.97433	1.394	1.54067	1.44767	1.73067	2.311	0.842	1.09733	2.658	2.42333	0.341	1.36867	0.794333
204	QV1	NL	QV1NL	0.00688889	1.08667	0.573	1.95	1.483	0.978	1.99633	2.45967	2.61933	0.807	1.239	3.10367	2.047	3.168	2.01033	1.08433	0.246333	2.47733	0.194	1.50733	0.899667	2.20733	0.779667	0.281	2.23467	0.213667	0.775333	2.342	0.515333	0.337333	0.973333	1.12967
204	QV1	N	QV1N	0.0328889	1.104	1.70767	2.158	1.59633	1.681	2.183	2.35067	2.47033	1.33167	1.73733	2.50433	2.39033	2.438	2.21667	2.014	1.998	1.98067	1.198	2.15867	2.10033	1.953	1.20133	1.511	2.428	0.969333	1.26167	1.82233	1.82433	0.364333	1.21333	0.897333
204	QV1	DL	QV1DL	0.0334444	1.16267	1.59033	2.37433	2.01433	1.28933	1.711	2.81867	2.46467	2.19233	1.625	2.582	2.336	2.98767	2.295	2.15133	1.232	2.04667	0.307333	1.616	1.51267	1.81467	2.355	1.49967	2.45233	0.953667	0.824	1.99667	2.54067	0.492	1.456	1.17567
204	PT2	NI	PT2NI	0.0148889	1.80433	2.036	2.53867	1.64533	2.312	2.03667	2.64067	2.65733	1.54	1.28767	2.86267	2.52367	2.95933	0.666667	2.56367	1.608	2.56367	1.348	2.22333	2.371	2.092	0.0177778	0.953667	2.436	0.947667	1.17767	2.546	1.99333	0.424667	2.14433	1.71233
204	PT2	NR	PT2NR	0.0121111	1.43467	1.594	2.58267	1.96733	2.41233	1.788	2.393	2.65633	3.237	1.90833	2.89267	2.55967	3.32533	1.84767	2.386	1.78	1.99	1.202	2.177	2.256	1.86567	1.87433	2.00133	2.52067	1.57067	1.23933	2.52967	2.29267	0.556333	1.74433	1.51733
204	PT2	NL	PT2NL	0.0137778	1.62033	1.15467	1.56667	1.59033	3.06133	1.55067	2.61767	2.48333	2.76333	1.74	2.69467	2.24	2.934	1.50467	1.72367	2.21633	2.32067	1.37867	2.02767	0.087	1.729	1.03733	1.27833	2.68167	1.025	1.636	2.42567	2.672	0.387	1.077	0.742333
204	PT2	N	PT2N	0.0148889	1.264	1.15367	1.66833	2.019	2.44067	1.981	2.70367	2.249	2.77667	2.031	2.676	2.33167	2.73633	2.35033	1.72067	2.204	2.049	0.770667	1.69467	2.54167	1.272	2.06267	2.06933	2.45233	1.15967	0.398	2.27	2.355	0.546	1.76233	1.019
204	PT2	DL	PT2DL	0.0528889	1.68967	1.24033	2.197	1.49867	1.80833	2.003	2.64133	2.571	2.765	1.764	2.09267	2.346	3.025	1.77967	1.92167	2.15433	2.24233	0.735	2.01067	1.00133	1.40767	2.00667	1.631	2.43533	1.011	0.582333	1.785	2.66067	0.62	1.41933	1.03
204	QV2	NI	QV2NI	0.0124444	0.399333	0.243667	0.972667	0.500333	0.810667	0.889667	1.435	0.789333	0.85	0.373333	0.515333	0.993333	2.05567	0.525	1.73467	0.242667	1.19556	0.566667	0.759333	0.453333	0.641667	0.419667	0.205	0.670333	0.185333	0.0975556	0.235667	0.0882222	0.0808889	0.333333	0.562667
204	QV2	NR	QV2NR	0.00544444	1.83067	1.523	2.263	1.678	2.13867	1.73233	2.379	2.18133	2.15333	0.914333	2.64067	2.221	3.07033	0.967333	1.95367	0.920333	2.52	0.874333	2.10267	1.823	1.56733	2.04433	1.48767	2.43933	1.162	0.901333	2.53867	2.66133	0.516333	1.89433	0.885667
204	QV2	NL	QV2NL	0.00922222	1.57867	0.710667	2.32967	1.47033	0.699667	1.94033	3.11567	2.26533	1.06867	0.568333	2.705	2.52833	2.91967	2.024	2.43933	1.56933	2.06033	0.885	1.08067	1.68833	1.79033	0.83	1.04167	2.22	0.258	0.825	1.70767	1.198	0.464667	1.13533	1.06767
204	QV2	N	QV2N	0.0637778	2.05167	1.57533	2.53733	2.23433	2.18767	2.04167	2.24733	2.21	1.70067	1.407	2.12267	2.54233	3.19467	1.713	2.27	0.529667	2.43233	0.853	1.62	1.48367	2.28467	2.07333	2.17367	2.69733	1.26867	0.958333	2.07133	2.72567	0.338778	1.99667	0.936
204	QV2	DL	QV2DL	0.00322222	1.70567	1.54367	2.03867	1.83767	1.80367	1.8	2.68533	2.72433	3.114	1.549	2.60867	2.486	3.27567	2.33067	2.01	1.92533	2.54267	0.623333	2.07333	2.07533	1.615	1.929	2.00467	2.57833	1.105	0.501	2.555	2.147	0.749	1.846	1.17167
204	PT3	NI	PT3NI	0.0184444	1.21967	1.70667	2.58133	1.84833	2.141	1.98733	2.53267	2.192	2.534	1.60433	2.508	2.14667	2.676	1.94733	2.21367	2.22967	2.40567	1.59467	2.231	1.79267	2.093	1.96267	2.15133	2.46267	1.21333	0.978	2.495	2.78667	0.847333	1.43767	1.019
204	PT3	NR	PT3NR	0.0318889	1.61	1.897	2.558	1.818	1.01967	1.798	2.624	2.363	1.32167	1.221	2.815	2.171	2.65533	1.985	2.11667	1.01933	2.01833	0.979	2.04467	1.53167	1.68233	0.944333	1.45	2.26667	0.728333	0.88	2.256	1.535	0.509	1.812	0.821333
204	PT3	NL	PT3NL	0.00222222	1.734	1.166	2.183	1.95067	1.862	1.70967	2.58733	2.28033	2.475	0.951333	2.68233	2.136	2.782	2.246	1.971	2.077	2.371	1.28633	1.336	2.17767	1.862	1.74067	1.91567	2.58567	1.35233	1.24867	2.63133	2.48333	0.393667	1.47067	0.972
204	PT3	N	PT3N	0.00966667	1.189	1.32567	2.01767	1.44967	2.60133	1.52833	2.46367	2.202	2.59	1.67833	2.55533	2.04067	2.71067	2.317	1.86467	2.29833	1.93033	1.112	1.54067	0.557	1.48867	2.02767	2.05033	2.00333	0.953	0.702667	2.55533	2.764	0.491	1.405	0.874333
204	PT3	DL	PT3DL	0.0126667	1.512	1.692	1.86067	1.327	1.649	1.32433	2.00367	2.439	1.34367	1.41633	2.475	2.16267	2.70467	1.47633	1.85767	1.452	2.698	1.069	2.331	0.769667	2.11167	1.15567	1.169	2.536	0.78	0.79	2.05133	1.433	0.461	1.46233	0.904667
204	QV3	NI	QV3NI	0.0274444	1.35267	0.498778	1.14267	1.371	0.85	1.00733	1.28333	1.83967	0.688	0.443444	1.51	1.109	2.399	1.897	1.19133	0.668667	1.82567	0.662667	0.3	0.246667	1.36567	0.499667	1.02933	1.284	0.931	1.05133	0.195333	1.87833	0.0766667	1.55633	0.858
204	QV3	NR	QV3NR	0.0275556	1.45367	1.00633	2.20133	1.378	0.837667	1.16767	2.269	2.33833	1.514	1.33867	1.816	1.92067	1.29422	1.91433	1.63833	0.119444	1.50633	0.167222	0.626333	1.83233	1.85633	0.722	1.441	1.39833	0.926	0.633667	1.542	2.057	0.500667	1.26367	0.796333
204	QV3	NL	QV3NL	0.0266667	2.16867	1.59333	2.40333	2.18533	2.56267	2.006	2.71967	2.49467	2.44933	1.96367	2.236	2.244	2.30667	0.413667	1.96033	1.69667	2.64333	1.10933	1.92167	1.689	2.29233	1.565	1.66633	2.43333	0.851667	1.27667	1.80533	1.696	0.392333	1.58467	1.21567
204	QV3	N	QV3N	0.0135556	1.31067	1.76067	1.83767	1.35867	1.33167	1.36633	2.26267	2.456	0.732667	1.636	2.06733	1.56367	2.56167	2.01867	1.683	0.960667	1.99767	0.272667	1.44267	1.54733	1.65333	0.517333	1.15633	2.18167	0.741333	0.84	2.38767	1.337	0.323333	1.515	1.561
204	QV3	DL	QV3DL	0.00155556	1.52433	0.965667	2.795	0.996667	0.821333	1.58633	2.166	2.26333	1.75333	1.59733	1.295	1.95133	2.78067	1.35733	2.30633	0.947	1.787	0.137333	0.54	1.08167	1.753	0.976	0.856	1.906	0.719667	0.483	2.45333	0.992	0.296	1.593	1.353
204	PT4	NI	PT4NI	0.00833333	1.53167	1.515	2.32933	1.733	1.76667	1.57433	2.10833	2.12233	2.25667	2.08	2.816	1.97133	2.492	2.37133	1.69567	2.236	2.293	0.933333	1.198	2.01667	1.38733	2.14633	1.85067	2.24467	0.847333	0.553333	2.315	1.82533	0.282	1.29433	1.25667
204	PT4	NR	PT4NR	0.0136667	1.42233	1.183	1.89533	1.432	1.867	1.53167	1.80133	2.23233	2.27233	1.23767	1.39567	2.42367	2.635	1.056	1.49333	1.63333	1.39433	0.681667	0.702	0.310667	1.68167	1.48633	0.681	2.15167	0.719667	0.880333	1.72133	2.57233	0.624333	1.48033	0.813333
204	PT4	NL	PT4NL	0.0135556	1.27467	1.15633	1.95467	1.762	1.83467	1.12833	1.95933	1.291	1.711	0.682222	1.363	1.62567	2.138	1.10133	1.469	0.992889	1.42233	0.783333	0.517	0.982667	1.08867	0.742222	0.425	1.435	0.645	0.285556	1.38833	1.79967	0.400333	1.18867	0.849667
204	PT4	N	PT4N	0.0284444	1.166	1.15333	1.913	1.30567	1.682	1.096	1.85967	2.18767	2.30733	0.697667	1.78	2.18433	1.87733	1.41	1.12233	2.329	1.01467	0.379	0.518222	1.563	0.856667	1.45067	0.653556	1.61767	0.455	0.519222	1.56867	2.12667	0.340667	1.34267	0.686667
204	PT4	DL	PT4DL	0.0464444	1.27533	1.63567	2.70933	1.59433	1.39033	1.385	1.975	2.20333	2.33433	0.576	1.78033	2.24167	2.38567	1.62867	1.19867	2.21567	1.279	0.691	0.621	1.44133	1.58833	1.32967	0.875667	1.93133	0.684667	0.905	1.43733	2.01133	0.483333	1.42233	0.623333
204	QV4	NI	QV4NI	0.0291111	1.602	2.25567	2.117	1.8	1.11933	1.55033	2.47967	2.508	1.147	1.55033	2.96333	2.44467	2.655	1.98367	1.84767	1.411	2.29467	0.607333	2.32	2.185	2.42667	0.631	1.81833	2.28767	0.986333	0.844333	2.164	1.37167	0.556333	2.32567	1.96067
204	QV4	NR	QV4NR	0.0237778	1.93433	1.364	2.07367	0.915667	1.29533	1.21733	2.43933	2.474	1.10467	1.64133	2.72867	2.24633	2.472	1.704	1.54233	1.263	1.85733	0.887667	2.06433	1.69667	1.51933	1.07867	1.22067	2.274	0.745111	1.20567	2.32	1.65333	0.363333	2.02933	0.792333
204	QV4	NL	QV4NL	0.00411111	0.917333	1.48433	1.785	2.05733	2.18867	1.69067	2.23933	2.4	0.551667	1.52667	2.46367	1.98833	2.47333	2.148	1.78833	1.61233	1.9	0.149	1.20733	1.52133	1.826	1.06722	0.702556	1.848	0.677	1.04433	1.729	1.891	0.41	1.39267	0.604333
204	QV4	N	QV4N	0.0427778	1.776	1.20867	2.31	1.58933	2.41333	1.321	2.35667	2.546	1.25667	0.826333	2.25033	1.97	2.95733	2.26467	1.98767	1.757	2.22033	0.264333	1.27867	2.314	2.27733	2.158	1.42633	2.33967	1.31367	0.899667	1.93267	2.20667	0.445	1.30133	1.23
204	QV4	DL	QV4DL	0.00511111	1.10967	1.26133	2.25733	1.71733	1.894	1.398	1.895	2.68067	1.78367	0.179667	2.88067	2.082	2.58667	1.967	1.697	0.752333	1.55567	0.344	1.32567	1.302	1.38633	1.15967	1.434	2.17633	0.810333	1.04267	1.158	2.42	0.429	1.36	0.989333
204	PT5	NI	PT5NI	0.0113333	1.134	0.898	1.636	0.819	0.604	1.733	2.64	1.844	1.293	0.706667	2.42533	2.35767	2.68967	1.55467	1.45667	0.00933333	2.46	1.53033	1.379	0.586333	1.57433	0.667667	1.546	1.78367	0.702333	0.501333	0.660333	1.18	0.378	1.46433	0.768667
204	PT5	NR	PT5NR	0.00977778	1.57633	1.331	2.54233	2.069	1.72433	1.66767	2.68667	2.54	1.00067	1.51433	2.11167	2.56933	2.74633	1.755	1.741	1.12533	1.87633	1.29133	0.685889	1.67533	1.53233	1.36933	1.172	2.01167	0.764667	0.972667	1.69467	2.638	0.376333	1.723	1.16067
204	PT5	NL	PT5NL	0.0236667	1.64833	0.723667	1.71833	0.638667	1.94	1.05167	1.577	1.703	1.76033	0.371333	0.727333	1.862	2.22833	0.564333	1.43033	0.824333	1.26933	0.567333	0.155	0.577	0.993	1.004	0.507667	2.15567	0.659	0.448667	1.36667	2.068	0.469333	1.496	0.61
204	PT5	N	PT5N	0.0141111	1.37067	1	2.042	1.17867	2.481	0.657333	1.687	2.202	2.095	0.660667	1.45656	2.08933	2.45633	1.18	1.344	1.825	1.21633	0.827333	0.550556	1.87367	0.958667	1.612	1.17056	2.14	0.755	0.348444	1.72533	2.18867	0.687667	1.35467	0.766667
204	PT5	DL	PT5DL	0.0317778	1.42633	0.944667	1.54033	0.781667	2.41667	0.886667	1.218	1.885	1.608	0.593	1.34211	1.96267	2.198	1.25067	1.019	1.82867	1.35367	0.338	0.833778	0.478333	0.902	1.18767	0.896444	2.286	0.662333	0.218444	1.31267	2.433	0.465667	1.386	0.668
204	QV5	NI	QV5NI	0.00666667	1.91	1.86733	1.858	1.719	1.59833	1.96533	2.559	1.63267	1.702	0.729667	1.86167	1.816	2.92333	1.96033	2.323	0.0463333	2.013	0.995667	1.21733	1.07767	2.70567	0.320667	1.24033	1.822	1.563	0.970333	1.30067	1.68233	0.407	0.760333	1.07733
204	QV5	NR	QV5NR	0.0502222	1.452	1.01467	2.38433	1.01	0.547	1.516	1.94333	2.32133	1.89767	0.995	1.47167	2.21433	3.18333	0.994667	1.74433	1.41	1.76367	0.0445556	0.920778	2.332	1.03233	1.587	1.40511	2.27967	0.914	0.464	0.583444	1.083	0.417	1.649	0.856
204	QV5	NL	QV5NL	0.0382222	1.576	0.678333	1.60733	0.814	1.88467	1.14167	1.828	2.23167	0.783333	0.164667	1.80133	2.32233	2.08367	0.328444	1.51833	1.18467	1.25367	0.626667	0.475556	1.71833	0.881333	0.774667	0.734556	1.672	0.535	0.851889	0.406889	1.95567	0.579667	0.776889	0.841667
204	QV5	N	QV5N	0.0353333	1.49467	0.927	1.45667	1.145	2.66033	1.30867	2.01867	2.25167	1.83567	0.396333	1.726	2.23567	2.40733	1.57667	1.33767	2.02067	1.341	0.211333	0.582667	1.642	0.837	1.13367	0.595667	2.15233	0.975	0.301333	1.18467	2.51367	0.336667	0.991667	0.706
204	QV5	DL	QV5DL	0.0287778	1.673	1.68733	2.23667	2.356	2.296	1.405	1.998	2.52233	2.83767	1.67933	2.37467	2.41667	2.647	2.20767	1.58833	0.771667	1.679	1.01033	0.808333	1.528	1.79233	1.91133	1.434	2.098	1.059	0.657333	1.496	2.64967	0.592667	1.897	1.24567
216	PT1	NI	PT1NI	0.0603333	1.52767	1.37333	2.15233	1.45667	2.423	1.76933	1.99667	2.42167	2.33567	1.56267	2.34233	2.36967	2.12267	1.30967	1.43733	2.574	1.506	0.588	1.86067	2.24467	1.418	1.50733	1.17433	2.806	1.11967	1.77333	2.57033	1.97333	0.598667	2.019	0.937
216	PT1	NR	PT1NR	0.0651111	1.436	1.03333	2.14167	1.922	0.491333	1.34167	2.67733	2.19567	2.03333	1.79033	2.22	2.227	2.61833	1.841	1.80067	2.113	1.93133	1.52533	1.11333	2.22567	1.22167	2.124	1.64633	2.23867	0.579667	1.35733	2.20433	2.67167	0.378333	1.51267	0.964333
216	PT1	NL	PT1NL	0.0181111	1.32233	1.178	2.12233	2.13067	1.57633	1.541	2.447	2.36467	2.462	1.00733	3.085	2.33467	2.84233	2.07033	1.505	2.049	1.562	0.531333	1.55367	1.71467	1.35033	1.582	1.26533	2.30867	0.425889	2.09233	2.21967	2.107	0.371333	1.48267	0.931
216	PT1	N	PT1N	0.0228889	1.33833	1.23867	2.387	2.16	2.59167	1.72667	2.28	2.434	2.47767	1.687	2.97733	2.123	2.64333	2.27367	1.81533	2.49367	2.21667	1.32567	1.96267	1.85067	1.63367	2.31367	1.73233	2.44667	0.594667	1.14667	2.37333	2.59	0.328667	1.727	0.986
216	PT1	DL	PT1DL	0.0436667	1.56267	1.23067	2.20667	1.94567	2.20367	1.74367	2.45133	2.32033	2.318	1.38	2.88433	2.38533	3.09433	2.213	1.74933	2.72067	2.312	1.113	2.167	1.777	1.29767	2.473	2.09833	2.576	1.43467	1.738	2.68033	2.546	0.722333	1.26533	1.16867
216	QV1	NI	QV1NI	0.0132222	1.53567	1.26333	2.22567	1.503	0.703667	1.969	2.505	2.294	1.34467	1.56367	2.86367	1.71333	2.914	2.05433	2.117	1.98367	2.236	0.256	1.65533	1.57367	2.12767	1.21644	1.349	1.99567	0.992	0.872333	2.537	1.50333	0.326333	1.09967	1.17967
216	QV1	NR	QV1NR	0.00933333	1.52233	1.406	2.358	1.84633	1.48633	1.35233	2.22267	2.44	2.087	1.21733	2.652	2.19733	2.959	1.66767	1.998	2.44367	1.96533	0.941667	2.11733	1.57167	1.59	1.498	1.873	2.308	0.879667	1.18667	2.64367	2.43633	0.420667	1.45567	0.802667
216	QV1	NL	QV1NL	0.00866667	1.23533	0.572333	2.08533	1.50367	0.998333	1.94167	2.47467	2.572	0.850333	1.44467	3.09233	2.06967	3.12767	1.974	1.136	0.346	2.45833	0.226	1.75067	1.04033	2.19733	0.827333	0.356667	2.34167	0.281667	0.908	2.33167	0.556333	0.346667	1.04233	1.09933
216	QV1	N	QV1N	0.0356667	1.09333	1.70133	2.13767	1.67133	1.74533	2.15633	2.35233	2.47	1.487	1.77433	2.465	2.38	2.438	2.24233	2.001	2.08567	1.93133	1.18333	2.19467	2.11	1.95967	1.17733	1.57533	2.425	0.947333	1.27267	1.83267	1.95067	0.374333	1.23933	0.881333
216	QV1	DL	QV1DL	0.0314444	1.154	1.586	2.379	2.03833	1.33233	1.725	2.82667	2.43867	2.28933	1.72333	2.64467	2.319	2.96633	2.28533	2.15	1.36	2.03133	0.35	1.69433	1.53633	1.812	2.36033	1.60833	2.45767	0.971	0.961667	1.993	2.54833	0.534	1.49067	1.19767
216	PT2	NI	PT2NI	0.0142222	1.799	2.04933	2.531	1.67833	2.294	2.00633	2.63767	2.63333	1.637	1.36167	2.87067	2.552	2.962	0.635333	2.54433	1.84867	2.592	1.338	2.36367	2.45133	2.061	0.0257778	1.13067	2.39033	0.950333	1.21133	2.48267	2.077	0.436	2.121	1.71033
216	PT2	NR	PT2NR	0.0161111	1.41	1.562	2.56067	2.05233	2.44133	1.75333	2.39533	2.63633	3.24333	1.87567	2.87733	2.53167	3.30033	1.81733	2.344	1.93333	1.97633	1.185	2.30833	2.291	1.832	1.99367	2.06033	2.519	1.51333	1.35667	2.56067	2.34267	0.57	1.721	1.55233
216	PT2	NL	PT2NL	0.0164444	1.599	1.12	1.572	1.61567	3.02567	1.52433	2.665	2.50233	2.755	1.734	2.78767	2.293	2.94467	1.478	1.65033	2.33067	2.29333	1.36267	2.179	0.0766667	1.70167	1.01967	1.41933	2.657	0.992	1.774	2.45133	2.75	0.378333	1.049	0.724667
216	PT2	N	PT2N	0.0167778	1.25133	1.14267	1.666	2.01633	2.441	1.97467	2.68533	2.253	2.80067	1.98667	2.69567	2.30933	2.73967	2.345	1.70367	2.26567	2.01967	0.775333	1.80533	2.54767	1.26733	2.03567	2.08167	2.42667	1.15067	0.458667	2.273	2.42033	0.543667	1.77733	1.01967
216	PT2	DL	PT2DL	0.045	1.68467	1.245	2.19467	1.60567	1.82267	2.023	2.65067	2.591	2.83433	1.98133	2.325	2.387	3.01733	1.821	1.93533	2.25133	2.24933	0.834333	2.22233	1.135	1.41533	2.052	1.705	2.452	1.04333	0.597333	1.80533	2.74467	0.66	1.45867	1.034
216	QV2	NI	QV2NI	0.0101111	0.446333	0.223667	0.953333	0.480333	0.774667	0.861	1.41067	0.710667	0.926	0.367333	0.554333	0.949333	1.948	0.521	1.644	0.3	1.16256	0.536	0.748333	0.492	0.588667	0.422667	0.205333	0.669333	0.196667	0.0925556	0.223667	0.0912222	0.0932222	0.329333	0.503333
216	QV2	NR	QV2NR	0.00188889	1.80167	1.483	2.25167	1.67767	2.11467	1.71167	2.357	2.17733	2.21	0.921	2.67867	2.19067	3.04433	1.003	1.94333	1.03033	2.50433	0.869667	2.23	1.89933	1.55733	2.031	1.484	2.41967	1.161	1.03133	2.537	2.717	0.500333	1.906	0.876
216	QV2	NL	QV2NL	0.00755556	1.576	0.772	2.46967	1.514	0.737	1.94767	3.07633	2.28867	1.12767	0.634	2.804	2.61033	2.98867	2.12167	2.54533	1.804	2.06067	0.922667	1.222	1.823	1.77	0.83	1.11367	2.24933	0.273333	0.929333	1.88	1.29833	0.452	1.16933	1.04267
216	QV2	N	QV2N	0.0556667	2.05267	1.572	2.57167	2.25967	2.22133	2.05233	2.27667	2.242	1.80567	1.52233	2.343	2.56733	3.222	1.756	2.294	0.552	2.42633	0.946	1.84967	1.705	2.324	2.14267	2.252	2.70033	1.298	1.08667	2.10333	2.78367	0.333	1.99633	0.947667
216	QV2	DL	QV2DL	0.00366667	1.682	1.52833	2.02467	1.90267	1.817	1.78567	2.679	2.76667	3.134	1.58533	2.61267	2.47833	3.219	2.32433	1.99833	2.46033	2.53133	0.635667	2.268	2.22267	1.608	1.997	2.08633	2.53	1.09967	0.624	2.551	2.346	0.726	1.80933	1.158
216	PT3	NI	PT3NI	0.0234444	1.457	1.773	2.631	1.925	2.17667	1.978	2.57733	2.241	2.736	1.732	2.48467	2.14167	3.00367	1.926	2.24633	2.33267	2.541	1.587	2.359	1.90067	2.17967	2.04467	2.23467	2.48867	1.551	1.171	2.45667	2.78	0.999	1.57767	1.09367
216	PT3	NR	PT3NR	0.0183333	1.80333	1.85	2.53767	1.85167	1.06333	1.85767	2.58567	2.37233	1.44067	1.25967	2.91	2.18467	2.639	1.97467	2.14667	1.076	2.01333	0.978	2.154	1.63267	1.68633	1.10233	1.63067	2.25467	0.802667	1.02967	2.346	1.599	0.682	1.92133	0.846
216	PT3	NL	PT3NL	0.006	1.77567	1.27067	2.16167	2.04267	2.08067	1.72967	2.57267	2.23467	2.449	1.14133	2.65367	2.10567	2.76567	2.263	1.95167	2.11033	2.35533	1.344	1.51833	2.22433	1.865	1.86467	1.999	2.577	1.392	1.38833	2.65067	2.487	0.425667	1.66567	0.946333
216	PT3	N	PT3N	0.0143333	1.247	1.36	2.03233	1.49967	2.586	1.63	2.47533	2.188	2.56867	1.833	2.60733	2.021	2.688	2.30033	1.84533	2.33633	1.996	1.277	1.666	0.734	1.56633	2.15967	2.10233	2.01867	0.984	0.849667	2.641	2.786	0.571333	1.42833	0.910333
216	PT3	DL	PT3DL	0.012	1.54967	1.69367	1.919	1.41467	1.70567	1.35067	1.98733	2.45933	1.399	1.552	2.51367	2.17167	2.73033	1.60667	1.93033	1.685	2.68333	1.07467	2.422	0.849	2.086	1.24733	1.413	2.55233	0.870333	0.903667	2.13867	1.65467	0.514667	1.74867	0.906667
216	QV3	NI	QV3NI	0.0321111	1.38033	0.484778	1.17767	1.36833	0.857667	0.971667	1.289	1.84967	0.77	0.569444	1.647	1.10433	2.42867	1.93667	1.20033	0.737	1.83333	0.661	0.333	0.302667	1.41833	0.515667	1.10767	1.34667	0.889	1.14067	0.220333	1.95	0.0497778	1.535	0.871
216	QV3	NR	QV3NR	0.0281111	1.522	1.184	2.231	1.42567	0.872	1.13267	2.17267	2.35967	1.536	1.25667	1.91167	1.90033	1.26044	1.86533	1.626	0.244222	1.509	0.231667	0.715333	1.896	1.78833	0.785	1.47567	1.384	1.05967	0.691667	1.66267	2.22767	0.486667	1.24	0.776
216	QV3	NL	QV3NL	0.0271111	2.144	1.58867	2.51267	2.23333	2.53367	1.975	2.699	2.50867	2.56167	1.93533	2.30167	2.21067	2.32267	0.458667	1.91467	1.78267	2.61867	1.074	1.98833	1.735	2.24233	1.53167	1.73467	2.40133	0.845667	1.441	1.83167	1.78267	0.401	1.66433	1.16767
216	QV3	N	QV3N	0.013	1.265	1.73733	1.88433	1.39133	1.31767	1.34633	2.19633	2.43033	0.860333	1.54	2.08633	1.6	2.573	1.964	1.66733	1.214	1.95767	0.258667	1.43833	1.72	1.63667	0.517333	1.219	2.133	0.704	0.854333	2.49367	1.53333	0.31	1.569	1.51233
216	QV3	DL	QV3DL	0.00266667	1.48733	0.954	2.748	0.951	0.898667	1.539	2.20567	2.27133	1.815	1.45067	1.40933	2.004	2.75867	1.33033	2.30233	1.07233	1.77667	0.146	0.588333	1.18133	1.816	0.974667	0.986	1.91	0.706	0.566667	2.39867	1.16733	0.318	1.60467	1.33233
216	PT4	NI	PT4NI	0.0115556	1.48433	1.46833	2.28767	1.72933	1.68467	1.526	2.03333	2.12333	2.26733	1.908	2.77133	1.98033	2.476	2.29767	1.663	2.26	2.28	0.921	1.302	2.039	1.31467	2.25833	1.73967	2.221	0.803	0.607667	2.31733	1.767	0.257667	1.174	1.19533
216	PT4	NR	PT4NR	0.0138889	1.39267	1.17167	2.02233	1.45433	1.75633	1.50067	1.77267	2.201	2.064	1.23367	1.36067	2.39267	2.24967	1.034	1.45733	1.45467	1.352	0.664	0.651444	0.327333	1.47767	1.46133	0.701111	2.09267	0.658	0.899667	1.67467	2.591	0.624667	1.39533	0.76
216	PT4	NL	PT4NL	0.0112222	1.25567	1.147	1.86833	1.77067	1.88833	1.16533	2.01233	1.17233	1.67867	0.657889	1.304	1.522	2.09333	1.154	1.11433	1.04089	1.37733	0.680667	0.443	0.981333	1.075	0.790889	0.441333	1.35733	0.647667	0.325556	1.21867	1.75233	0.422333	1.15467	0.821333
216	PT4	N	PT4N	0.0335556	1.16433	1.18167	1.922	1.33133	1.64133	1.08667	1.76333	2.126	2.22167	0.695333	1.77133	2.13433	1.77867	1.43	1.12567	2.16767	1.038	0.386	0.629778	1.50867	0.818667	1.47033	0.590444	1.58567	0.442	0.562444	1.56967	2.10733	0.307333	1.284	0.673667
216	PT4	DL	PT4DL	0.0353333	1.27233	1.60167	2.75667	1.61467	1.37367	1.335	1.747	2.19433	2.19733	0.579	1.74933	2.24	2.04167	1.62767	1.17233	2.08633	1.28233	0.703	0.706	1.412	1.41167	1.37533	0.919667	1.86033	0.647333	0.944667	1.40433	2.04267	0.486667	1.38533	0.599
216	QV4	NI	QV4NI	0.0365556	1.61833	2.17367	2.28433	1.889	1.156	1.541	2.45067	2.48	1.242	1.592	2.977	2.421	2.68033	1.93433	1.87733	1.888	2.33867	0.695667	2.42433	2.304	2.40833	0.736667	2.00333	2.27467	0.974667	0.932	2.21533	1.42567	0.553667	2.307	1.94133
216	QV4	NR	QV4NR	0.0258889	1.92033	1.38267	2.07	0.985667	1.31333	1.21667	2.48533	2.50667	1.21767	1.74567	2.74033	2.286	2.49967	1.72133	1.55467	1.483	1.836	0.885667	2.226	1.793	1.49933	1.13967	1.303	2.267	0.74	1.386	2.366	1.82233	0.368	2.01667	0.778667
216	QV4	NL	QV4NL	0.00333333	0.925333	1.49533	1.731	2.06067	2.18367	1.64267	2.20967	2.40233	0.613667	1.503	2.452	1.97367	2.501	2.15033	1.80167	1.75033	1.89667	0.210333	1.40267	1.60833	1.82233	1.09067	0.772	1.98933	0.687	1.048	1.91267	2.03267	0.394667	1.43167	0.601667
216	QV4	N	QV4N	0.0482222	1.70567	1.22333	2.39733	1.68133	2.42067	1.30933	2.34667	2.53567	1.23733	0.733667	2.294	1.994	2.957	2.26167	2.009	1.90533	2.21267	0.367333	1.461	2.36633	2.266	2.22767	1.518	2.32467	1.34133	0.983667	2.191	2.23767	0.457	1.291	1.215
216	QV4	DL	QV4DL	0.00466667	1.12567	1.33367	2.26133	1.78333	1.93167	1.38333	1.966	2.69267	1.87567	0.250333	2.87467	2.09133	2.59033	1.94533	1.726	0.916333	1.56567	0.350667	1.514	1.36867	1.392	1.21	1.543	2.21	0.777	1.22667	1.156	2.51367	0.431667	1.40833	0.983333
216	PT5	NI	PT5NI	0.00555556	1.13767	0.926333	1.77133	0.804333	0.670333	1.739	2.56433	1.85467	1.392	0.754333	2.589	2.37667	2.74967	1.607	1.481	0.0333333	2.46033	1.554	1.512	0.717	1.621	0.728222	1.61167	1.874	0.717	0.579	0.766	1.382	0.399333	1.39933	0.784
216	PT5	NR	PT5NR	0.0112222	1.55567	1.33933	2.481	2.07133	1.723	1.688	2.65667	2.48833	1.04433	1.67167	2.06167	2.552	2.73467	1.687	1.69	1.51467	1.89633	1.245	0.628444	1.803	1.47767	1.275	1.185	2.04133	0.769333	1.02367	1.644	2.64533	0.422	1.72433	1.16667
216	PT5	NL	PT5NL	0.0224444	1.66567	0.696	1.717	0.599333	1.86067	1.07	1.605	1.63567	1.78333	0.382	0.595889	1.74633	2.20467	0.534667	1.22067	0.901	1.28767	0.564667	0.152889	0.541	1.00233	0.990333	0.517667	2.03567	0.635333	0.504889	1.305	2.113	0.483	1.48433	0.567333
216	PT5	N	PT5N	0.0108889	1.34433	1.00933	1.95733	1.175	2.363	0.635	1.65633	2.13033	1.76667	0.646333	1.39911	2.02967	2.44567	1.21	1.25267	1.76867	1.22267	0.81	0.608444	1.77533	0.893667	1.31067	1.05711	2.03533	0.727	0.321222	1.69867	2.16967	0.701333	1.30633	0.736667
216	PT5	DL	PT5DL	0.0335556	1.40033	0.925667	1.542	0.785333	2.16667	0.881333	1.19033	1.80433	1.585	0.532333	1.19889	1.72667	2.156	1.172	0.986	1.782	1.29867	0.337	0.699222	0.474222	0.845	1.148	0.789556	1.92533	0.613	0.215556	1.22433	2.441	0.398	1.28667	0.648333
216	QV5	NI	QV5NI	0.00866667	1.99	1.94033	1.941	1.783	1.643	1.97367	2.52867	1.663	1.844	0.745333	2.03133	1.901	2.976	1.90867	2.33933	0.052	2.01267	1.07367	1.35333	1.26767	2.71333	0.402	1.31633	1.871	1.573	1.03667	1.318	1.824	0.430333	0.859333	1.08
216	QV5	NR	QV5NR	0.0486667	1.48233	1.05467	2.43833	0.935667	0.567	1.504	1.87367	2.36833	2.026	1.061	1.49733	2.23767	3.16333	0.95	1.72067	1.658	1.76067	0.046	0.920667	2.58033	1.042	1.51333	1.45233	2.35933	0.932333	0.522667	0.700667	1.164	0.445667	1.763	0.863
216	QV5	NL	QV5NL	0.04	1.51967	0.666	1.602	0.822667	1.72833	1.10367	1.79633	2.051	0.841	0.197	1.82933	2.17567	2.05167	0.332333	1.30867	1.34067	1.19833	0.568667	0.471333	1.625	0.898	0.760333	0.693667	1.51567	0.519667	0.927333	0.453	2.10167	0.532	0.901333	0.799333
216	QV5	N	QV5N	0.0388889	1.46167	0.902	1.41267	1.11167	2.605	1.25133	2.00567	2.23567	1.764	0.371667	1.739	2.22567	2.01667	1.473	1.32067	2.17267	1.208	0.191222	0.573333	1.767	0.733	1.13667	0.587889	2.12233	0.973	0.284556	1.159	2.56133	0.339333	0.942333	0.648333
216	QV5	DL	QV5DL	0.026	1.64467	1.67167	2.135	2.32267	2.18767	1.36	1.965	2.492	2.79767	1.59633	2.36333	2.38233	2.48367	2.09233	1.554	0.734333	1.595	0.974667	0.774667	1.484	1.70967	1.891	1.39533	2.07267	1.01233	0.537667	1.515	2.62033	0.629	1.93133	1.15633
228	PT1	NI	PT1NI	0.0523333	1.54667	1.37633	2.15233	1.438	2.47533	1.74967	1.965	2.484	2.404	1.68833	2.34233	2.45867	2.05167	1.36833	1.35633	2.733	1.49733	0.635667	1.97167	2.25133	1.47533	1.43433	1.29167	2.86433	1.09867	1.89167	2.55033	2.232	0.603667	2.016	0.933667
228	PT1	NR	PT1NR	0.0656667	1.404	1.08033	2.11333	1.95667	0.519667	1.28233	2.607	2.21533	2.11533	1.75233	2.17633	2.22233	2.62433	1.80467	1.83767	2.19433	1.93433	1.50633	1.108	2.38067	1.18967	2.09633	1.763	2.258	0.626	1.542	2.199	2.663	0.367667	1.498	0.932667
228	PT1	NL	PT1NL	0.0128889	1.366	1.13567	2.10367	2.11967	1.59967	1.54833	2.42267	2.43067	2.50533	1.112	3.07667	2.39633	2.82633	2.066	1.50533	2.395	1.66633	0.628333	1.78067	1.872	1.35433	1.61167	1.43133	2.354	0.431556	2.32233	2.17433	2.355	0.366333	1.49533	0.923333
228	PT1	N	PT1N	0.0202222	1.32767	1.233	2.37767	2.182	2.619	1.72433	2.26367	2.457	2.46	1.68633	2.975	2.11033	2.64	2.26667	1.817	2.65067	2.20933	1.31067	2.08433	1.97933	1.64	2.30567	1.83133	2.44033	0.602333	1.36333	2.367	2.65733	0.324333	1.703	0.991667
228	PT1	DL	PT1DL	0.0354444	1.556	1.20333	2.20967	1.93333	2.22533	1.72433	2.46	2.34367	2.31267	1.52333	2.87933	2.399	3.07933	2.20533	1.74967	2.73733	2.29767	1.152	2.23567	1.818	1.29033	2.449	2.225	2.57033	1.42433	1.86267	2.65567	2.53367	0.725667	1.27167	1.16367
228	QV1	NI	QV1NI	0.0117778	1.476	1.22633	2.278	1.46067	0.707	1.85467	2.407	2.28	1.37567	1.61633	2.88767	1.69567	2.83967	1.843	2.07667	2.056	2.13667	0.277333	1.74233	1.517	2.062	1.16333	1.26833	2.00067	0.884	0.773667	2.411	1.63167	0.266667	1.024	1.12567
228	QV1	NR	QV1NR	0.00577778	1.297	1.35033	2.343	1.83733	1.473	1.233	2.171	2.42167	2.104	1.25033	2.559	2.13833	2.944	1.62767	1.83933	2.53033	1.78833	0.871333	2.20133	1.61367	1.57367	1.35267	1.89167	2.20567	0.810667	1.24467	2.569	2.42333	0.312	1.32333	0.773667
228	QV1	NL	QV1NL	0.0106667	1.214	0.579667	2.149	1.561	1.032	1.84433	2.41433	2.558	0.887	1.56867	3.07233	2.07	3.096	1.93767	1.19367	0.427667	2.44333	0.259667	1.738	0.998	2.16333	0.863333	0.483333	2.38	0.177	1.025	2.23367	0.608	0.327667	1.01	1.09333
228	QV1	N	QV1N	0.028	1.05833	1.69167	2.134	1.75533	1.79067	2.137	2.34567	2.494	1.58033	1.67767	2.363	2.39433	2.459	2.276	2.01367	2.15667	1.92767	1.15	2.21667	2.13533	1.98567	1.16333	1.64633	2.369	0.944333	1.25533	1.811	2.042	0.349	1.184	0.887667
228	QV1	DL	QV1DL	0.0273333	1.096	1.57533	2.31967	1.97233	1.30733	1.67733	2.787	2.42367	2.276	1.836	2.65433	2.30433	2.93267	2.22167	2.085	1.50467	2.00867	0.368	1.69967	1.51267	1.624	2.36133	1.567	2.378	0.949667	1.09833	1.949	2.53433	0.443	1.458	1.13667
228	PT2	NI	PT2NI	0.0138889	1.67467	2.00833	2.548	1.68233	2.163	1.974	2.67233	2.61733	1.746	1.37033	2.892	2.57733	2.95267	0.591	2.475	1.983	2.55267	1.305	2.48067	2.473	2.06133	0.0293333	1.33667	2.35833	0.896667	1.279	2.45067	2.15233	0.410333	2.09433	1.669
228	PT2	NR	PT2NR	0.015	1.399	1.516	2.531	2.128	2.49033	1.73767	2.415	2.64433	3.218	1.85867	2.84533	2.52333	3.264	1.777	2.336	2.07167	1.962	1.18267	2.43333	2.317	1.78533	2.15667	2.13733	2.48867	1.47167	1.47933	2.57033	2.425	0.561667	1.705	1.551
228	PT2	NL	PT2NL	0.0193333	1.58467	1.09133	1.59667	1.61433	3.005	1.50833	2.706	2.51633	2.78033	1.68733	2.87667	2.33433	2.93967	1.464	1.60867	2.43	2.27933	1.339	2.30233	0.0716667	1.684	0.990667	1.55567	2.64233	0.982667	2.02933	2.50833	2.78833	0.386667	1.04467	0.709
228	PT2	N	PT2N	0.0164444	1.23733	1.131	1.664	2.03233	2.43533	1.973	2.66833	2.257	2.81967	1.94733	2.69267	2.28567	2.73867	2.33033	1.709	2.33833	1.98633	0.779	1.99267	2.57267	1.26367	2.027	2.12733	2.421	1.142	0.521667	2.25433	2.475	0.547333	1.78667	1.012
228	PT2	DL	PT2DL	0.0494444	1.65467	1.22433	2.18633	1.65633	1.78033	1.99667	2.62967	2.582	2.83333	2.11567	2.46467	2.40233	2.99767	1.788	1.90667	2.33	2.22733	0.781333	2.31333	1.208	1.37367	1.98	1.72567	2.418	1.01167	0.787667	1.79	2.802	0.625333	1.421	1.01933
228	QV2	NI	QV2NI	0.0131111	0.439	0.216	0.887	0.465667	0.762	0.819333	1.331	0.667333	0.977333	0.340667	0.513	0.912333	1.81933	0.493667	1.547	0.443333	1.02511	0.52	0.770333	0.436667	0.541333	0.393333	0.196667	0.637333	0.190667	0.086	0.204333	0.0841111	0.0797778	0.301667	0.475667
228	QV2	NR	QV2NR	0.002	1.76933	1.47433	2.24533	1.70567	2.203	1.70133	2.35933	2.20467	2.33233	0.937	2.74067	2.158	3.02867	1.04867	1.93833	1.216	2.45067	0.866	2.38667	2.077	1.54467	2.024	1.50067	2.407	1.15633	1.145	2.52267	2.766	0.487333	1.90333	0.871667
228	QV2	NL	QV2NL	0.00566667	1.57133	0.842667	2.63	1.539	0.790333	1.973	3.08067	2.289	1.223	0.702667	2.929	2.671	3.013	2.18933	2.581	2.04767	2.05133	0.969	1.36267	1.91867	1.759	0.863333	1.19367	2.29567	0.298	1.08	2.10167	1.40967	0.445333	1.26167	1.04033
228	QV2	N	QV2N	0.0525556	2.02633	1.54033	2.58367	2.25833	2.21	2.04733	2.274	2.25367	1.87367	1.66133	2.557	2.56733	3.24367	1.76633	2.321	0.668	2.42333	1.002	2.03433	1.92967	2.34	2.20867	2.286	2.69967	1.299	1.19167	2.124	2.804	0.345	2.00433	0.934667
228	QV2	DL	QV2DL	0.00388889	1.63633	1.53067	2.00833	1.885	1.893	1.78267	2.656	2.80867	3.14833	1.62367	2.59633	2.47467	3.222	2.334	1.98667	2.85333	2.504	0.638333	2.45267	2.35533	1.60133	2.031	2.14367	2.47733	1.08367	0.78	2.55167	2.49767	0.725667	1.85533	1.14633
228	PT3	NI	PT3NI	0.0221111	1.35833	1.742	2.71833	1.78433	2.141	1.974	2.47467	2.28267	2.67067	1.58433	2.446	2.097	2.77867	1.914	2.24067	2.34667	2.37933	1.59467	2.41433	2.01833	2.20133	2.08267	2.293	2.447	1.32533	1.307	2.43533	2.76233	0.889667	1.58133	1.06267
228	PT3	NR	PT3NR	0.0246667	1.70167	1.83233	2.54267	1.88333	1.18967	1.835	2.585	2.48433	1.55567	1.14367	2.88967	2.20567	2.64167	1.98667	2.10433	1.17333	2.02633	0.927	2.26767	1.65867	1.684	1.21833	1.762	2.25667	0.922333	1.21833	2.319	1.66433	0.557	1.938	0.819333
228	PT3	NL	PT3NL	0.005	1.73033	1.21333	2.14733	2.04633	1.88667	1.694	2.56967	2.228	2.44333	1.14967	2.66067	2.12467	2.78967	2.24133	1.961	2.175	2.346	1.28167	1.583	2.19333	1.81833	1.758	2.00033	2.57333	1.35867	1.61567	2.67867	2.53733	0.400667	1.49933	0.944
228	PT3	N	PT3N	0.0133333	1.23167	1.32267	2.003	1.586	2.54133	1.55533	2.44767	2.215	2.60867	1.826	2.59333	2.056	2.66533	2.26933	1.83533	2.37967	1.948	1.15733	1.69833	0.802333	1.5	2.05133	2.10633	2.031	0.969667	1.02667	2.643	2.79433	0.527667	1.462	0.887333
228	PT3	DL	PT3DL	0.0118889	1.50633	1.52567	1.97533	1.45533	1.725	1.32533	1.98067	2.448	1.453	1.49567	2.56233	2.11433	2.78067	1.66533	1.88533	1.897	2.655	1.07633	2.45367	0.874333	2.04667	1.33633	1.49933	2.502	0.841667	0.993	2.158	1.78933	0.509333	1.68867	0.890333
228	QV3	NI	QV3NI	0.0298889	1.39933	0.477889	1.238	1.36167	0.879	0.934667	1.31233	1.89567	0.877	0.616889	1.802	1.13633	2.47533	1.90967	1.22433	0.834667	1.80733	0.651	0.39	0.425	1.422	0.564333	1.19233	1.33	0.855667	1.18433	0.282	1.98033	0.0406667	1.51033	0.836333
228	QV3	NR	QV3NR	0.0254444	1.58867	1.28867	2.23533	1.45867	0.934333	1.087	2.09	2.40533	1.569	1.179	2.068	1.894	1.24278	1.84933	1.64733	0.398444	1.412	0.3	0.824333	2.019	1.708	0.862667	1.54767	1.40733	1.074	0.718	1.84733	2.34167	0.407333	1.23667	0.766
228	QV3	NL	QV3NL	0.0232222	2.09067	1.56033	2.58333	2.24533	2.51933	1.93233	2.716	2.52333	2.64433	1.936	2.455	2.20767	2.346	0.522333	1.91767	1.90967	2.589	1.03933	2.12	1.77133	2.17433	1.489	1.76667	2.383	0.822333	1.533	1.84467	1.85167	0.349333	1.66867	1.149
228	QV3	N	QV3N	0.0126667	1.234	1.689	1.89333	1.36967	1.29433	1.34833	2.272	2.418	0.965	1.448	2.13867	1.627	2.56867	1.93467	1.67833	1.389	1.90267	0.291667	1.631	1.861	1.59833	0.536667	1.393	2.104	0.686333	0.872	2.41133	1.65733	0.285333	1.58433	1.41667
228	QV3	DL	QV3DL	0.00255556	1.48167	0.935333	2.75233	0.886333	0.988	1.51767	2.23633	2.27567	1.87967	1.28433	1.50767	2.04833	2.75833	1.354	2.27333	1.23033	1.79267	0.176	0.648	1.283	1.76433	0.964	1.14667	1.89633	0.691667	0.642667	2.38	1.29333	0.290667	1.60067	1.30467
228	PT4	NI	PT4NI	0.0134444	1.51467	1.505	2.284	1.789	1.722	1.55333	2.06367	2.14133	2.30567	1.95	2.821	1.97833	2.467	2.297	1.69733	2.29333	2.27633	0.931333	1.36767	2.10567	1.33367	2.25933	1.75967	2.23	0.836	0.669	2.29733	1.78633	0.27	1.249	1.21067
228	PT4	NR	PT4NR	0.0161111	1.39367	1.17167	2.08333	1.542	1.77533	1.47567	1.75967	2.18633	1.88267	1.20533	1.38633	2.30167	2.175	1.05933	1.43933	1.314	1.26133	0.656333	0.804	0.374	1.407	1.40433	0.646667	2.04933	0.613667	0.939667	1.62633	2.58433	0.620333	1.30067	0.753667
228	PT4	NL	PT4NL	0.0116667	1.25867	1.14567	1.72267	1.73833	1.90533	1.215	1.969	1.11033	1.61533	0.648333	1.26833	1.30333	2.14933	1.01367	0.916667	1.078	1.325	0.712667	0.467333	0.991	1.04333	0.754667	0.478	1.30367	0.632667	0.390667	1.09067	1.72233	0.427	1.08633	0.790333
228	PT4	N	PT4N	0.0272222	1.154	1.16667	1.91033	1.28867	1.62167	1.069	1.73233	2.09267	2.14833	0.694	1.767	2.05533	1.76867	1.40867	1.106	2.04267	1.051	0.382	0.619333	1.42933	0.812667	1.45033	0.556111	1.51167	0.385333	0.616444	1.54433	2.11433	0.288	1.27833	0.665667
228	PT4	DL	PT4DL	0.0418889	1.255	1.573	2.74833	1.63967	1.32867	1.31133	1.71233	2.19633	2.01467	0.531667	1.741	2.14967	1.98567	1.586	1.16133	1.96733	1.27333	0.731333	0.887667	1.335	1.39933	1.34167	0.900667	1.78867	0.586333	0.991	1.39367	2.05	0.468	1.33267	0.570667
228	QV4	NI	QV4NI	0.0281111	1.608	2.136	2.44433	1.94967	1.12933	1.499	2.452	2.47233	1.35267	1.502	2.98333	2.40133	2.70933	1.85933	1.948	2.16067	2.36167	0.774	2.49733	2.36567	2.387	0.864667	2.206	2.28067	0.971667	0.951333	2.22667	1.52967	0.559	2.31533	1.93267
228	QV4	NR	QV4NR	0.0242222	1.906	1.38833	2.08333	1.03967	1.296	1.194	2.443	2.55	1.361	1.70067	2.73967	2.28333	2.51	1.74133	1.55333	1.73533	1.83167	0.858333	2.38433	1.85733	1.49433	1.24033	1.43567	2.239	0.754667	1.52533	2.35433	1.958	0.388667	2.00133	0.784
228	QV4	NL	QV4NL	0.00811111	0.915	1.459	1.69567	2.084	2.25633	1.601	2.24	2.435	0.705333	1.50267	2.47467	2.003	2.497	2.29267	1.821	1.84033	1.93067	0.294	1.62933	1.70933	1.843	1.15089	0.924	2.10567	0.714333	1.077	2.09933	2.14	0.395667	1.42167	0.606667
228	QV4	N	QV4N	0.0465556	1.64633	1.203	2.44433	1.73733	2.386	1.26067	2.38367	2.50867	1.22533	0.650333	2.37267	1.99433	2.94533	2.28533	1.94733	2.00767	2.188	0.442	1.51033	2.436	2.228	2.293	1.662	2.278	1.33067	1.05367	2.39133	2.24733	0.469	1.31433	1.21133
228	QV4	DL	QV4DL	0.00422222	1.08933	1.46833	2.27067	1.80967	1.88967	1.35067	1.79	2.67167	1.944	0.326667	2.84433	2.07033	2.579	1.94067	1.68867	1.02767	1.512	0.319667	1.79033	1.42767	1.32967	1.261	1.66367	2.15167	0.744667	1.399	1.14667	2.47867	0.437	1.404	0.972333
228	PT5	NI	PT5NI	0.0111111	1.10967	0.902667	1.81233	0.818	0.723667	1.728	2.54067	1.87667	1.468	0.787333	2.72333	2.34567	2.74067	1.579	1.49433	0.00655556	2.443	1.505	1.763	0.817333	1.62	0.764222	1.73067	1.998	0.694667	0.649667	0.882	1.52367	0.375667	1.39867	0.794333
228	PT5	NR	PT5NR	0.00977778	1.52367	1.337	2.47033	2.08767	1.80267	1.64567	2.565	2.53	1.19167	1.74333	2.06167	2.573	2.75167	1.67633	1.724	1.766	1.83267	1.265	0.944444	1.936	1.353	1.45433	1.367	2.05533	0.747333	1.21033	1.56967	2.69433	0.401333	1.73367	1.16567
228	PT5	NL	PT5NL	0.0191111	1.636	0.706667	1.69367	0.574667	1.806	1.086	1.584	1.49333	1.61867	0.402667	0.537	1.56967	2.15667	0.568667	1.30133	1.01567	1.317	0.594667	0.175222	0.567333	1.09833	0.934333	0.511667	2.022	0.591667	0.573	1.12533	2.18767	0.468667	1.47067	0.552
228	PT5	N	PT5N	0.0101111	1.37067	0.964	1.96	1.20867	2.276	0.65	1.64833	2.052	1.77133	0.634333	1.39867	1.947	2.45733	1.22633	1.21933	1.82767	1.252	0.848667	0.639667	1.68833	0.870333	1.28333	0.944222	1.94867	0.721667	0.341111	1.59633	2.21567	0.655667	1.249	0.759667
228	PT5	DL	PT5DL	0.0246667	1.37433	0.933667	1.53367	0.788333	2.06633	0.878667	1.16833	1.743	1.657	0.561333	1.14933	1.58067	2.14433	1.15733	0.925333	1.76267	1.344	0.341667	0.694667	0.504	0.825333	1.13367	0.730667	1.74367	0.623667	0.296333	1.15167	2.436	0.345667	1.254	0.640333
228	QV5	NI	QV5NI	0.008	2.05367	1.93467	2.02667	1.82267	1.635	1.98267	2.544	1.68767	1.96033	0.803333	2.12633	1.99133	3.08667	1.86733	2.28167	0.059	1.98167	1.077	1.48133	1.377	2.74833	0.443333	1.38033	1.84633	1.57067	1.083	1.40067	1.95267	0.412333	0.854	1.05933
228	QV5	NR	QV5NR	0.0407778	1.46467	1.06233	2.40433	0.920667	0.622667	1.492	1.784	2.43667	2.204	1.244	1.49133	2.29267	3.166	1.057	1.72633	1.91033	1.74767	0.0534444	1.19489	2.641	1.079	1.55833	1.48289	2.32633	0.945667	0.643333	0.859556	1.42433	0.450333	1.70233	0.806333
228	QV5	NL	QV5NL	0.0365556	1.48967	0.604667	1.603	0.88	1.673	1.03667	1.77133	2.03467	0.875667	0.137667	1.836	2.08967	2.058	0.376	1.35767	1.45567	1.20267	0.539667	0.497556	1.569	0.906333	0.704333	0.651222	1.43533	0.562667	0.870889	0.459556	2.18167	0.497	0.889556	0.798
228	QV5	N	QV5N	0.0306667	1.471	0.902667	1.36933	1.151	2.60167	1.24467	2.02067	2.21467	1.76633	0.462667	1.76567	2.22967	1.868	1.529	1.361	2.26533	1.25967	0.202	0.789667	2.01167	0.711	1.24533	0.609333	2.11067	0.978333	0.313	1.13133	2.63333	0.349	0.887667	0.677667
228	QV5	DL	QV5DL	0.0263333	1.609	1.61767	2.053	2.305	2.08633	1.315	1.92467	2.483	2.70433	1.511	2.35267	2.34667	2.45667	2.05467	1.58667	0.796	1.573	0.953	0.881333	1.42	1.679	1.94333	1.42933	2.082	0.958333	0.596333	1.53767	2.60533	0.634	1.74167	1.12633
240	PT1	NI	PT1NI	0.0633333	1.56167	1.33633	2.15533	1.45767	2.47633	1.708	1.982	2.519	2.49767	1.73667	2.31967	2.40467	2.091	1.38867	1.35333	2.80667	1.49767	0.655333	1.999	2.22433	1.48167	1.41567	1.31367	2.83633	1.07733	1.943	2.47367	2.36167	0.578333	1.97467	0.868
240	PT1	NR	PT1NR	0.0575556	1.49233	1.164	2.11267	1.96433	0.573333	1.34833	2.66	2.24633	2.20867	1.73567	2.21367	2.21967	2.71167	1.848	1.84233	2.28367	1.99733	1.586	1.17633	2.50633	1.207	2.172	1.84267	2.27633	0.903333	1.63	2.21233	2.66767	0.381	1.52167	0.947333
240	PT1	NL	PT1NL	0.0277778	1.40067	1.087	2.08367	2.125	1.61667	1.56	2.41633	2.44133	2.56967	1.20867	3.04233	2.38867	2.81	2.04967	1.48067	2.563	1.62533	0.676	1.92633	1.94267	1.31733	1.566	1.54167	2.324	0.429222	2.37933	2.09733	2.462	0.337333	1.45267	0.894667
240	PT1	N	PT1N	0.0212222	1.308	1.21767	2.37267	2.19233	2.59033	1.71267	2.243	2.453	2.41133	1.66333	2.94667	2.094	2.636	2.25767	1.80667	2.69867	2.20067	1.28233	2.13133	2.07367	1.63667	2.305	1.88633	2.44233	0.58	1.48467	2.372	2.68667	0.300667	1.68333	0.975667
240	PT1	DL	PT1DL	0.0398889	1.58767	1.181	2.21767	1.96033	2.25167	1.727	2.45733	2.34267	2.32067	1.63433	2.85433	2.40467	3.07967	2.20333	1.75633	2.733	2.28333	1.17667	2.26067	1.76967	1.28767	2.43433	2.27867	2.572	1.41767	1.907	2.63767	2.49067	0.693667	1.25367	1.151
240	QV1	NI	QV1NI	0.0117778	1.523	1.169	2.26867	1.47233	0.782333	1.72733	2.34833	2.23767	1.393	1.53533	2.84367	1.652	2.83133	1.743	2.007	2.11167	2.05167	0.276667	1.75467	1.542	2.018	1.152	1.29733	1.89933	0.774	0.797333	2.29867	1.719	0.228667	0.945333	1.105
240	QV1	NR	QV1NR	0.00566667	1.22467	1.299	2.28233	1.82933	1.47667	1.178	2.114	2.42933	2.122	1.253	2.503	2.11733	2.899	1.61167	1.772	2.55267	1.74	0.766667	2.272	1.633	1.53467	1.26833	1.90067	2.10367	0.794667	1.29533	2.512	2.389	0.289333	1.25233	0.761333
240	QV1	NL	QV1NL	0.0137778	1.19333	0.593333	2.17633	1.529	1.05567	1.79633	2.426	2.56033	0.912333	1.57067	3.05533	2.05533	3.09767	1.91733	1.219	0.563333	2.442	0.293667	1.74733	1.00767	2.13833	0.91	0.588667	2.38533	0.166667	1.10933	2.148	0.628667	0.316667	1.01933	1.08533
240	QV1	N	QV1N	0.0261111	1.04233	1.667	2.13	1.802	1.795	2.124	2.32433	2.479	1.692	1.69733	2.34733	2.38667	2.436	2.26133	1.97667	2.26033	1.908	1.13633	2.23167	2.14467	1.97567	1.15733	1.69933	2.363	0.937667	1.23433	1.83267	2.061	0.354333	1.20133	0.884
240	QV1	DL	QV1DL	0.0275556	1.12933	1.59133	2.34967	1.97833	1.296	1.71033	2.80267	2.405	2.36333	1.96167	2.628	2.31833	2.92767	2.22433	2.097	1.64433	2.00633	0.411667	1.80367	1.577	1.72	2.37	1.635	2.40133	0.929333	1.18	1.94033	2.51667	0.515	1.37667	1.17433
240	PT2	NI	PT2NI	0.0101111	1.667	1.95967	2.53133	1.67433	1.98233	1.95667	2.66733	2.60233	1.84333	1.37967	2.882	2.58933	2.92867	0.573	2.421	2.04833	2.521	1.27867	2.58	2.455	2.04333	0.0343333	1.44533	2.34467	0.869	1.30133	2.40933	2.17667	0.402667	2.067	1.63333
240	PT2	NR	PT2NR	0.0176667	1.40167	1.52067	2.50667	2.13967	2.524	1.696	2.40467	2.63333	3.17667	1.843	2.83133	2.48367	3.24367	1.72167	2.31233	2.18933	1.94	1.164	2.50633	2.31	1.748	2.25	2.16567	2.458	1.44967	1.58833	2.602	2.45333	0.532	1.68533	1.546
240	PT2	NL	PT2NL	0.0185556	1.56567	1.065	1.62633	1.598	2.98033	1.48733	2.72333	2.52133	2.80767	1.64667	2.87667	2.35367	2.93633	1.45067	1.56667	2.46767	2.25133	1.311	2.36367	0.0723333	1.66267	0.976333	1.64433	2.63367	0.963667	2.09567	2.512	2.846	0.357	1.018	0.710667
240	PT2	N	PT2N	0.015	1.23167	1.12467	1.65567	2.026	2.41367	1.96867	2.65733	2.245	2.78767	1.88667	2.69333	2.26967	2.74	2.30567	1.701	2.38733	1.95767	0.772667	2.08733	2.559	1.25167	2.013	2.147	2.399	1.13033	0.582667	2.248	2.485	0.535333	1.76533	1.01233
240	PT2	DL	PT2DL	0.0468889	1.63967	1.209	2.183	1.672	1.77567	1.98133	2.62833	2.57267	2.831	2.15433	2.51	2.40933	2.976	1.793	1.901	2.37533	2.23333	0.81	2.41733	1.26133	1.36967	1.97167	1.73333	2.40567	1.00933	0.878	1.78633	2.80767	0.619667	1.40967	1.01467
240	QV2	NI	QV2NI	0.0187778	0.382667	0.243	0.851	0.448333	0.728667	0.808	1.288	0.636	0.961333	0.336333	0.440333	0.890333	1.751	0.473	1.458	0.531667	0.962889	0.475667	0.779333	0.362	0.493	0.372333	0.180333	0.61	0.157556	0.0672222	0.187333	0.0715556	0.0595556	0.357667	0.442
240	QV2	NR	QV2NR	0.00277778	1.77367	1.46133	2.256	1.73	2.235	1.68767	2.36367	2.22067	2.42533	1.02067	2.782	2.116	3.01533	1.145	1.94267	1.32233	2.43133	0.859333	2.52533	2.16333	1.498	2.00667	1.48033	2.393	1.141	1.196	2.49267	2.788	0.47	1.90167	0.862667
240	QV2	NL	QV2NL	0.00311111	1.586	0.917	2.667	1.553	0.825667	1.98967	3.07233	2.28033	1.294	0.747667	3.018	2.68667	3.01967	2.25133	2.60833	2.22267	2.03933	1.001	1.44933	1.95367	1.74867	0.877333	1.239	2.27433	0.439	1.18667	2.27133	1.48033	0.429	1.31133	1.03467
240	QV2	N	QV2N	0.0527778	2.044	1.54333	2.576	2.267	2.22767	2.03867	2.24833	2.242	1.93233	1.768	2.66233	2.554	3.241	1.74967	2.32667	0.836333	2.422	1.03167	2.17267	2.031	2.34067	2.22767	2.30533	2.68567	1.28567	1.248	2.11133	2.81033	0.330444	1.99467	0.908333
240	QV2	DL	QV2DL	0.00511111	1.60967	1.514	2.00767	1.85767	1.94633	1.77133	2.64	2.80767	3.17233	1.57433	2.58667	2.435	3.19833	2.31467	1.96833	2.997	2.48133	0.648333	2.58767	2.442	1.59067	2.01533	2.19733	2.435	1.06267	0.920333	2.51967	2.57733	0.707	1.90133	1.14167
240	PT3	NI	PT3NI	0.0187778	1.45433	1.74233	2.615	1.82433	2.17333	1.96667	2.49533	2.31133	2.76433	1.603	2.509	2.078	2.916	1.921	2.224	2.41367	2.449	1.599	2.478	2.09667	2.19933	2.12233	2.32633	2.45833	1.51667	1.42233	2.451	2.75867	0.962333	1.65033	1.089
240	PT3	NR	PT3NR	0.0181111	1.75667	1.814	2.526	1.917	1.241	1.84067	2.52033	2.54733	1.69267	1.16067	2.87367	2.21267	2.657	1.98167	2.09933	1.267	2.064	0.926667	2.352	1.69967	1.67533	1.32933	1.874	2.23633	1.019	1.36733	2.30933	1.73967	0.646	1.96833	0.836667
240	PT3	NL	PT3NL	0.00711111	1.749	1.28233	2.14567	2.07667	2.07133	1.71067	2.55267	2.178	2.432	1.23533	2.646	2.11033	2.78333	2.25133	1.957	2.19267	2.343	1.31733	1.705	2.22433	1.85733	1.81767	2.04767	2.56867	1.372	1.764	2.68067	2.53567	0.429333	1.63367	0.932333
240	PT3	N	PT3N	0.0117778	1.23867	1.34867	2.00167	1.69067	2.53733	1.63367	2.468	2.20567	2.58033	1.913	2.625	2.04833	2.64967	2.27967	1.824	2.4	1.97033	1.29067	1.77633	0.986	1.551	2.15667	2.11367	2.064	0.974333	1.14533	2.66833	2.77067	0.586667	1.47067	0.908333
240	PT3	DL	PT3DL	0.012	1.56833	1.516	1.97367	1.512	1.797	1.34167	1.96267	2.439	1.50433	1.577	2.59967	2.04867	2.792	1.75967	1.95667	2.08967	2.644	1.10433	2.492	0.918333	2.024	1.426	1.74567	2.49533	0.885667	1.048	2.19967	1.96733	0.55	1.92533	0.896333
240	QV3	NI	QV3NI	0.0283333	1.37633	0.488667	1.305	1.38633	0.906667	0.899333	1.32833	1.90933	0.972	0.587	1.901	1.15933	2.50933	1.86767	1.23633	0.928	1.80033	0.609	0.452667	0.624	1.38	0.556333	1.253	1.31	0.84	1.221	0.327333	1.97233	0.032	1.50367	0.813667
240	QV3	NR	QV3NR	0.0255556	1.628	1.34933	2.24833	1.455	0.968	1.05267	1.98933	2.409	1.575	1.07667	2.135	1.864	1.19422	1.817	1.633	0.576556	1.319	0.343667	0.903333	2.051	1.62833	0.897667	1.57633	1.39433	1.03367	0.769667	2.05367	2.42733	0.372	1.12133	0.748667
240	QV3	NL	QV3NL	0.0217778	2.081	1.57933	2.529	2.19233	2.494	1.91667	2.70533	2.52333	2.75567	1.936	2.516	2.17233	2.36533	0.545667	1.879	1.96367	2.57567	1.02567	2.17967	1.753	2.13	1.45667	1.77867	2.37167	0.806667	1.36433	1.77667	1.92467	0.359333	1.62833	1.11367
240	QV3	N	QV3N	0.0123333	1.24367	1.71033	1.906	1.36633	1.30433	1.36967	2.40733	2.4	1.11	1.37633	2.16167	1.64533	2.51067	1.88133	1.67067	1.558	1.932	0.299667	1.57167	1.95	1.607	0.546	1.425	2.11233	0.695	0.900667	2.44567	1.76233	0.285333	1.52133	1.42733
240	QV3	DL	QV3DL	0.00222222	1.481	0.937667	2.753	0.893333	1.06967	1.54733	2.23967	2.25833	1.93433	1.254	1.591	2.09433	2.738	1.339	2.25367	1.36467	1.813	0.193667	0.717667	1.41067	1.704	0.973667	1.27567	1.938	0.695667	0.681	2.38	1.40633	0.339	1.606	1.30267
240	PT4	NI	PT4NI	0.00944444	1.51933	1.496	2.29667	1.82667	1.77067	1.60133	2.08933	2.15033	2.32133	1.99933	2.84333	1.96667	2.465	2.35367	1.702	2.342	2.27633	0.997333	1.42567	2.17733	1.38533	2.23567	1.81967	2.23267	0.874	0.791	2.273	1.79467	0.290667	1.284	1.20367
240	PT4	NR	PT4NR	0.0132222	1.39633	1.19233	2.06667	1.60533	1.81467	1.42567	1.74067	2.11133	1.86633	1.125	1.41933	1.918	2.01133	1.143	1.37667	1.318	1.263	0.685333	0.804	0.394667	1.36733	1.38467	0.658	2.01833	0.629667	0.987	1.589	2.55833	0.569333	1.21667	0.765333
240	PT4	NL	PT4NL	0.0137778	1.255	1.08133	1.49833	1.66133	1.84233	1.112	1.84933	1.07367	1.61467	0.668333	1.13233	1.263	2.155	0.847333	0.922333	1.14833	1.33367	0.717	0.469	1.05433	1.061	0.692667	0.526333	1.332	0.64	0.451333	1.03267	1.71633	0.418333	1.14167	0.786
240	PT4	N	PT4N	0.0283333	1.14933	1.19767	1.832	1.32767	1.60633	1.06567	1.73733	1.984	2.09167	0.667333	1.75867	1.87233	1.70467	1.35533	1.05633	1.936	1.04733	0.442667	0.675	1.32767	0.718333	1.43833	0.576	1.47133	0.409667	0.631333	1.53033	2.09433	0.317333	1.289	0.682667
240	PT4	DL	PT4DL	0.0415556	1.27033	1.53967	2.761	1.66	1.214	1.285	1.662	2.18067	1.87967	0.476667	1.754	1.824	1.948	1.61467	1.18967	1.93933	1.291	0.767333	0.840333	1.32167	1.368	1.40667	0.905667	1.759	0.577	1.02133	1.39467	2.06367	0.439667	1.336	0.551333
240	QV4	NI	QV4NI	0.032	1.60767	2.10433	2.43767	1.98	1.15467	1.47433	2.47433	2.44433	1.43633	1.47833	2.934	2.37067	2.72467	1.83733	1.986	2.34767	2.343	0.840333	2.52433	2.36233	2.39067	0.968	2.24867	2.247	0.956333	1.01667	2.203	1.61567	0.549	2.30833	1.943
240	QV4	NR	QV4NR	0.0241111	1.89033	1.38067	2.082	1.082	1.264	1.193	2.40667	2.57067	1.46633	1.70267	2.71667	2.26	2.48133	1.73067	1.53767	1.876	1.81867	0.845333	2.398	1.89033	1.47267	1.30233	1.49233	2.23533	0.82	1.622	2.35267	2.05867	0.377	1.94267	0.765
240	QV4	NL	QV4NL	0.00344444	0.884	1.42133	1.65233	2.073	2.27267	1.56	2.19233	2.415	0.754333	1.45567	2.46333	1.99267	2.49533	2.256	1.78167	1.93733	1.916	0.311667	1.69867	1.761	1.806	1.202	0.940667	2.14567	0.697	1.07633	2.15967	2.13867	0.391	1.38567	0.596333
240	QV4	N	QV4N	0.0481111	1.624	1.198	2.434	1.803	2.36333	1.22333	2.34133	2.51833	1.21033	0.634	2.38433	1.99967	2.923	2.306	1.91933	2.26533	2.18	0.443	1.69	2.457	2.226	2.31467	1.71967	2.27067	1.32767	1.12433	2.40133	2.29667	0.473	1.252	1.20233
240	QV4	DL	QV4DL	0.00322222	1.095	1.48233	2.25067	1.77133	1.944	1.36333	1.765	2.62467	1.99567	0.403	2.85267	2.06267	2.586	1.93867	1.74467	1.116	1.548	0.354667	1.88967	1.48467	1.32233	1.313	1.753	2.22067	0.749667	1.53267	1.138	2.475	0.450333	1.43067	0.98
240	PT5	NI	PT5NI	0.00477778	1.14133	0.931667	1.922	0.845333	0.813	1.75767	2.54167	1.92	1.57433	0.875667	2.81367	2.341	2.80667	1.587	1.53	0.0386667	2.44133	1.57967	1.92433	0.903333	1.67433	0.835444	1.77967	2.08533	0.722333	0.695333	1.03833	1.688	0.431667	1.42767	0.872333
240	PT5	NR	PT5NR	0.009	1.52667	1.35	2.47233	2.08867	1.80833	1.604	2.42467	2.539	1.312	1.72067	2.01667	2.55533	2.75633	1.714	1.72633	1.85233	1.93333	1.24167	0.956333	1.96633	1.36533	1.48133	1.326	2.067	0.746667	1.51333	1.54567	2.68233	0.395667	1.713	1.156
240	PT5	NL	PT5NL	0.0165556	1.502	0.714667	1.66	0.590333	1.81067	1.11667	1.58967	1.44333	1.499	0.423	0.446667	1.48867	2.10467	0.576333	1.225	1.134	1.27467	0.661667	0.162444	0.583	1.038	0.904333	0.520667	2.01633	0.639667	0.616	1.04267	2.25133	0.490333	1.43867	0.576667
240	PT5	N	PT5N	0.0128889	1.32867	0.956333	1.69933	1.23067	2.16733	0.607667	1.62733	1.84567	1.61233	0.667667	1.385	1.69367	2.44833	1.17067	1.15733	1.8	1.256	0.843667	0.555444	1.638	0.808667	1.26867	0.842111	1.833	0.725667	0.328889	1.428	2.248	0.666	1.19	0.691667
240	PT5	DL	PT5DL	0.0244444	1.365	0.876333	1.50867	0.990667	1.91433	0.887667	1.16367	1.65867	1.626	0.588333	1.11267	1.481	2.09967	1.149	0.945333	1.734	1.322	0.333667	0.682667	0.516778	0.855	1.083	0.708333	1.74967	0.585667	0.350333	1.05267	2.38933	0.37	1.07167	0.593
240	QV5	NI	QV5NI	0.008	2.05333	1.888	2.15233	1.871	1.667	1.97767	2.54867	1.707	2.041	0.877333	2.187	2.04667	3.14967	1.852	2.28333	0.0643333	1.97733	1.062	1.607	1.49067	2.75933	0.467333	1.456	1.761	1.55467	1.07833	1.456	2.09333	0.411333	0.886	1.03167
240	QV5	NR	QV5NR	0.0448889	1.44133	1.13067	2.378	0.898667	0.637333	1.47867	1.76267	2.46567	2.30533	1.321	1.47333	2.35933	3.144	0.988	1.73033	2.04967	1.69267	0.0495556	1.38711	2.67633	1.08067	1.42967	1.48244	2.318	0.937667	0.699	1.01467	1.503	0.454667	1.699	0.784667
240	QV5	NL	QV5NL	0.0397778	1.44933	0.644	1.55833	0.856333	1.67767	0.981333	1.672	1.991	0.925333	0.163556	1.83367	2.00733	2.01567	0.382667	1.347	1.53233	1.089	0.513333	0.518889	1.572	0.940667	0.661667	0.626222	1.408	0.536	0.799	0.493889	2.203	0.421	0.881222	0.843333
240	QV5	N	QV5N	0.0276667	1.40833	0.859667	1.23967	1.106	2.50867	1.136	1.96767	2.10167	1.67467	0.447	1.75867	2.14833	1.81667	1.51133	1.32567	2.05733	1.25667	0.202667	0.707667	2.01333	0.660333	1.32533	0.596333	2.033	0.872	0.303333	1.05667	2.63233	0.329	0.807667	0.624667
240	QV5	DL	QV5DL	0.0224444	1.54933	1.60733	2.00133	2.26333	1.98433	1.22967	1.85967	2.433	2.59967	1.41067	2.356	2.29633	2.39667	2.07867	1.55467	0.811667	1.52567	1.00433	0.863	1.34467	1.63767	1.92067	1.39367	2.04867	0.872	0.559333	1.50967	2.57367	0.559333	1.68467	1.097
Note: PT,Pinus thunbergii Parl.; QV,Quercus variabilis Bl. The number following PT and QV were the number of blocks.
